# Supplementary material for: The p53-p21-DREAM-CDE/CHR pathway regulates G2/M cell cycle genes
Source: Nucleic Acids Res. 2015 Sep 17;44(1):164–74. doi: 10.1093/nar/gkv927 (PMC4705690; doi:10.1093/nar/gkv927)
Supplement: SUPPLEMENTARY DATA [file supp_gkv927_nar-01392-x-2015-File006.xls]

## Sheet: Tabelle1
Supplementary Table S1
ChIP qPCR primers
ChIP_hCDKN1A-f	CTGAGCCTCCCTCCATCC
ChIP_hCDKN1A-r	GAGGTCTCCTGTCTCCTACCATC
ChIP_hGAPDHS_f	agaccagcctgagcaaaaga
ChIP_hGAPDHS_r	ctaggctggagtgcagtggt
ChIP-hBMYB-f	GGTGCGGCTCTAGGGA
ChIP-hBMYB-f	CGCTACTTCGGAGTTGTGGA
ChIP-hBUB1-f	gagggaggtgggacttgac
ChIP-hBUB1-r	caaacctgaaccgcaaacta
ChIP-hCHEK2-f	atctgctgctcctcattggt
ChIP-hCHEK2-r	cccaacagaagttccccata
ChIP-hPOLD1-f	gccctgcagtcgaacaag
ChIP-hPOLD1-r	ctgccccgaactcccttt
ChIP-hMELK-f	cctttcacggctccacag
ChIP-hMELK-r	cgccaagggaatcaaatct
ChIP-hRAD18-f	tgcgcagtacaagccctta
ChIP-hRAD18-r	ggtcagccacccactagc
ChIP-hRAD54L-f	CACTATTCCCGCCTCTTCCT
ChIP-hRAD54L-r	CCAGCACCTCTCTCTCAACC
mRNA RT-qPCR primers
mGapdh for	GAGTGTTTCCTCGTCCCGTA
mGapdh rev	ATGGGCTTCCCGTTGAT
h+mU6 for	AACGCTTCACGAATTTGCGT
h+mU6 rev	CTCGCTTCGGCAGCACA
mBmyb-Exon6-for	agggactgcaagcctgtcta
mBmyb-Exon7-rev	gcagctatggcaatctcctc
mBub1-Exon2-f	tgtttgaagcccatatgcaa
mBub1-Exon4-r	cggtcactgttgtactcagca
mChek2-Exon2-f	cctgaggaccaagaacctga
mChek2-Exon3-r	ccgtccttctcaacagtggt
mMelk-Exon3-f	aagaatgcgctagggagtga
mMelk-Exon5-r	aggcgatcctgggagattat
mPold1-Exon2-f	ggcactgctggaggaaatag
mPold1-Exon3-r	tgagcccacatagtggtcaa
mRad18-Exon2-f	tggcggtgatgaagacaata
mRad18-Exon4-r	tcaggtctggctccgttact
mRad54l-Exon10-f	cccatccaaaatgatttgct
mRad54l-Exon11-r	ctgcctgtctgcctcactg
hGapdh for	GAGTCAACGGATTTGGTCGTA
hGapdh rev	TTCCCGTTCTCAGCCTTGAC
hL7 for	GCACTATCACAAGGAATATAGGCAG
hL7 rev	CCCATGCAATATATGGCTCTAC
hCDKN1A-f	GGAAGACCATGTGGACCTGT
hCDKN1A-r	GGATTAGGGCTTCCTCTTGG
hMDM2-f	GTGAATCTACAGGGACGCCA
hMDM2-r	CTGATCCAACCAATCACCTGAA
hBMYB-Exon4-for	cagcaatgccagtacaggtg
hBMYB-Exon5-rev	ctcagggttgaggtggttgt
hBub1-Exon15-f	CCTTTGGAGAACGCTCTGTC
hBub1-Exon16-r	TGTGAAGTCTCCTGGGCTCT
hChek2-Exon15-f	ATCCAAAGGCACGTTTTACG
hChek2-Exon16-r	TGGGGTAGAGCTGTGGATTC
hMelk-Exon2-f	ATTGGGACAGGTGGCTTTG
hMelk-Exon4-r	TGATCCGGGGCAAATCA
hPold1-Exon14-f	ATCGAGCCCCTCAAAGG
hPold1-Exon16-r	CAGTCAGGCCCAGTTTCTG
hRad18-Exon5-f	AGCCCTCAAAAAGAGGCGAG
hRad18-Exon6-r	TTAACCCCGCAAACAGGACA
hRAD54L-Exon1-f	TAGCAGCCCCCTCTACAGAT
hRAD54L-Exon3-r	TAGGAGTCACTAGGCCAGGTT
