# Supplementary material for: The p53-p21-DREAM-CDE/CHR pathway regulates G2/M cell cycle genes
Source: Nucleic Acids Res. 2015 Sep 17;44(1):164–74. doi: 10.1093/nar/gkv927 (PMC4705690; doi:10.1093/nar/gkv927)
Supplement: SUPPLEMENTARY DATA [file supp_gkv927_nar-01392-x-2015-File007.xlsx]

## Sheet: Sheet1
UCSC ID	Ensembl ID	Gene Symbol	CHR element	CHR	p53 Expression Score (-6...+6)	DREAM (E2F4,p130,LIN9,LIN54) +-1000	p53-p21-DREAM-CDE/CHR target gene
uc001iaj.3	ENSG00000035687	ADSS	TTTGTA_0.952_-_-135	1	-3	1111	1
uc003tff.3	ENSG00000011426	ANLN	TTTGAA_1.000_-_19;TTTGAA_1.000_+_20	1	-5	1110	1
uc001etw.3	ENSG00000143401	ANP32E	TTTGAT_1.000_+_-138;TTTGAA_1.000_+_-178	1	-5	1111	1
uc001zgy.1	ENSG00000198826	ARHGAP11A	TTTGAA_1.000_+_-65	1	-4	1111	1
uc010azu.1;uc001zet.1	ENSG00000187951	ARHGAP11B	TTTGAA_1.000_+_-638	1	-3	1111	1
uc003drf.3	ENSG00000169379	ARL13B	CTTGAA_1.000_-_324	1	-3	1110	1
uc002dfl.1	ENSG00000170540	ARL6IP1	CTTGAA_1.000_+_-146	1	-3	1111	1
uc002mye.3	ENSG00000105011	ASF1B	TTTGAA_1.000_-_12	1	-4	1110	1
uc001gtu.3	ENSG00000066279	ASPM	TTTAAA_0.999_+_23;TTTGAA_0.930_+_-83	1	-4	1111	1
uc003yqh.4	ENSG00000156802	ATAD2	TTTGAA_0.983_-_-390	1	-5	1111	1
uc002xxi.1	ENSG00000087586	AURKA	TTTAAA_1.000_+_66;TTTGAA_0.959_-_77	1	-6	1111	1
uc002gkm.3	ENSG00000178999	AURKB	TTTGAA_0.999_-_-49	1	-6	1111	1
uc002jvf.3	ENSG00000089685	BIRC5	TTTGAA_0.933_+_81;CTTGAA_0.942_-_190;CTTGAA_1.000_-_559	1	-4	1111	1
uc001viv.1	ENSG00000136122	BORA	TTCGAA_0.998_+_-104;TTTGAA_0.998_+_-157	1	-3	1111	1
uc002tgc.3	ENSG00000169679	BUB1	TTCGAA_0.994_+_50	1	-4	1111	1
uc001zkx.4	ENSG00000156970	BUB1B	TTTGAA_1.000_+_38;TTTGAA_1.000_+_108;TAGGAA_1.000_-_131;TTTGAA_0.953_-_364	1	-6	1111	1
uc001ozt.3	ENSG00000165490	C11orf82	TTCGAT_0.991_+_39	1	-4	1111	1
uc001qlh.3	ENSG00000171792	C12orf32	TTTGAA_1.000_+_-49	1	-4	1110	1
uc002boe.3	ENSG00000140534	C15orf42	TTTGAG_0.951_+_226;TTTAAA_0.954_+_-341;TTTAAA_1.000_+_-348	1	-5	1111	1
uc010zhb.2	ENSG00000178074	C2orf69	TTCGAA_0.985_+_-107	1	-3	1110	1
uc003dtl.3	ENSG00000184220	C3orf26	TTTGAA_0.951_+_-262	1	-3	1110	1
uc003zxm.1	ENSG00000137135	C9orf100	TTTGAA_0.990_-_61;TAGGAA_0.982_+_-316;TTTGAA_0.973_+_-334;TAGGAA_0.991_+_-930	1	-3	1110	1
uc001gkj.1	ENSG00000116161	CACYBP	TTCGAG_0.999_+_244	1	-3	1110	1
uc010bbt.1	ENSG00000137812	CASC5	TTTGAA_0.995_+_4;TTTGTA_1.000_+_-264	1	-3	1111	1
uc003sxu.3	ENSG00000122565	CBX3	TTTGAA_1.000_+_-659	1	-3	1110	1
uc002utp.1	ENSG00000144395	CCDC150	TTTAAA_0.972_+_68	1	-4	1111	1
uc021opx.1	ENSG00000122483	CCDC18	TTCGAA_0.985_+_3	1	-3	1110	1
uc001mrh.1	ENSG00000109881	CCDC34	TTTGAA_0.989_-_35	1	-3	1111	1
uc003mae.4	ENSG00000040275	CCDC99	TTTGAA_0.984_-_125	1	-4	1111	1
uc003iec.4	ENSG00000145386	CCNA2	CTTGAA_1.000_-_22	1	-6	1111	1
uc003jvm.3	ENSG00000134057	CCNB1	TTTAAA_0.986_+_111;TTCGAG_0.998_-_906	1	-6	1111	1
uc002afz.3	ENSG00000157456	CCNB2	TTTGAA_1.000_+_33	1	-6	1111	1
uc001cix.3	ENSG00000117399	CDC20	TTTGAA_1.000_+_-38;TTCGAG_1.000_+_277;TTTGAA_0.989_+_791;TTTGAT_0.999_+_807	1	-4	1111	1
uc003csh.1	ENSG00000164045	CDC25A	TAGGAA_0.996_-_-138	1	-5	1111	1
uc002wjn.3	ENSG00000101224	CDC25B	TTCGAA_1.000_+_519	1	-6	1110	1
uc003lcp.1	ENSG00000158402	CDC25C	TTTGAA_0.990_-_-7;TTTAAA_0.996_+_-321	1	-6	1111	1
uc001dof.3	ENSG00000097046	CDC7	TTTAAA_0.999_+_973	1	-5	1110	1
uc003xep.1	ENSG00000184661	CDCA2	TTCGAA_1.000_+_-87;TTTGAA_0.994_+_205	1	-4	1111	1
uc001qrg.2	ENSG00000111665	CDCA3	TTTGAA_1.000_-_3	1	-5	1111	1
uc001ocp.2	ENSG00000146670	CDCA5	TTTGTA_1.000_+_-563;TTCGAA_1.000_+_-604	1	-5	1110	1
uc001cbr.3	ENSG00000134690	CDCA8	TTTGAA_1.000_+_7;TAGGAA_0.950_+_213	1	-3	1111	1
uc001jld.3	ENSG00000170312	CDK1	TTTGAA_1.000_+_12;TTTGAA_1.000_+_-44	1	-5	1111	1
uc001sit.4	ENSG00000123374	CDK2	CTTGAA_1.000_-_69;TTTGTA_1.000_-_297	1	-4	1111	1
uc001xap.3	ENSG00000100526	CDKN3	TTTGAA_0.998_-_-112	1	-5	1111	1
uc002rhr.3	ENSG00000115163	CENPA	TTTAAA_0.983_+_-14	1	-4	1110	1
uc003hxb.1	ENSG00000138778	CENPE	TTTAAA_0.977_+_3	1	-4	1111	1
uc001hkm.3	ENSG00000117724	CENPF	TTTAAA_0.991_+_-108	1	-5	1111	1
uc001gje.4	ENSG00000120334	CENPL	TTTAAA_0.998_+_-252	1	-4	1111	1
uc003bbn.3	ENSG00000100162	CENPM	TTTGAA_0.945_-_17	1	-3	1111	1
uc002ffx.2	ENSG00000166451	CENPN	TTTGAA_0.962_+_720	1	-5	1111	1
uc002rfq.2	ENSG00000138092	CENPO	TTTGAA_0.957_+_0;TTTGTA_1.000_+_-46	1	-3	1111	1
uc001zwz.3	ENSG00000103995	CEP152	TTTGAA_0.999_+_-97	1	-4	1111	1
uc009xug.3	ENSG00000138180	CEP55	TTTGAA_1.000_-_3	1	-5	1111	1
uc003adt.1	ENSG00000183765	CHEK2	TTTGTA_0.997_-_-9;TTTGAT_0.951_-_-30	1	-3	1111	1
uc001txj.2	ENSG00000122966	CIT	TTTGAA_0.995_+_-14;TTTGAA_1.000_+_-232	1	-3	1111	1
uc002tie.2	ENSG00000169607	CKAP2L	TTTGAA_0.988_+_-13	1	-5	1111	1
uc001ndi.2	ENSG00000175216	CKAP5	TTTGAA_0.999_+_-40;TTTGAA_1.000_+_50	1	-4	1110	1
uc001fgb.3	ENSG00000173207	CKS1B	TTTGAA_1.000_+_10;TAGGAA_1.000_+_-10;TTTGAG_0.999_+_153	1	-3	1111	1
uc004aqh.3	ENSG00000123975	CKS2	TTTGAA_0.989_-_-26	1	-5	1110	1
uc002xty.3	ENSG00000124207	CSE1L	TTTGAA_1.000_+_32	1	-3	1110	1
uc002xxl.1	ENSG00000101138	CSTF1	TTTAAA_1.000_+_-141;TTTGAA_0.959_-_-152	1	-3	1111	1
uc001ztr.3	ENSG00000137770	CTDSPL2	TTTGTA_0.974_-_-42	1	-5	1110	1
uc001gjh.2	ENSG00000117593	DARS2	TTTAAA_0.998_+_-274	1	-3	1111	1
uc002ihf.3	ENSG00000161692	DBF4B	TTTAAA_0.975_+_55	1	-3	1111	1
uc003gpn.3	ENSG00000163257	DCAF16	TTTGAA_0.989_+_-186	1	-3	1110	1
uc003hfx.3	ENSG00000156136	DCK	TTCGAT_0.999_-_369	1	-4	1110	1
uc001eeg.3	ENSG00000118655	DCLRE1B	CTTGAA_0.999_+_-644	1	-4	1110	1
uc001pkm.3	ENSG00000178105	DDX10	TTTAAA_0.911_+_-216	1	-4	1110	1
uc001dem.4	ENSG00000024526	DEPDC1	TTTGAA_0.958_+_12	1	-5	1111	1
uc003jsh.3	ENSG00000035499	DEPDC1B	TTTGAA_0.999_+_7	1	-4	1111	1
uc001vet.1	ENSG00000176124	DLEU1	TTTGAA_1.000_-_-151;TTCGAG_1.000_-_-186;TTTGAG_1.000_-_-574	1	-3	1111	1
uc001xbs.3	ENSG00000126787	DLGAP5	TTTGAA_0.987_+_-11;TTTGAA_0.993_-_96	1	-6	1111	1
uc003xgg.3	ENSG00000171320	ESCO2	TTTGAA_0.967_+_5;TAGGAA_0.911_+_956	1	-4	1111	1
uc001sck.2	ENSG00000135476	ESPL1	TTTGAA_0.999_+_-30;CTTGAA_0.955_+_-297;TTTGAA_0.998_-_483	1	-5	1111	1
uc001uwa.3	ENSG00000120699	EXOSC8	CTTGAA_1.000_-_283	1	-3	1111	1
uc003idz.3	ENSG00000123737	EXOSC9	TAGGAA_0.938_-_150;TTCGAT_0.991_-_165;TAGGAA_0.979_+_540	1	-4	1110	1
uc002gcw.2	ENSG00000129195	FAM64A	TTTGAA_0.995_-_14	1	-5	1111	1
uc002xjg.3	ENSG00000101447	FAM83D	TTTGAA_0.998_-_66	1	-3	1111	1
uc004cwh.1	ENSG00000181544	FANCB	TTCGAA_0.998_+_-675	1	-3	1111	1
uc003qpg.3	ENSG00000112029	FBXO5	TTTAAA_1.000_+_1;TTTGAA_1.000_+_-8	1	-5	1111	1
uc001qlf.3	ENSG00000111206	FOXM1	TTTGAA_1.000_+_6	1	-5	1110	1
uc001thu.3	ENSG00000139354	GAS2L3	TTCGAA_1.000_+_-68	1	-4	1010	1
uc002fwp.3	ENSG00000177602	GSG2	TTTGAA_0.971_+_8	1	-5	1111	1
uc011aqy.2	ENSG00000075218	GTSE1	TTTGAA_0.953_-_109;TTTAAA_0.947_+_146	1	-5	1111	1
uc001pvg.3	ENSG00000188486	H2AFX	TTTGAA_0.999_+_-157;TTTAAA_0.987_+_-258	1	-4	1111	1
uc003hvo.1	ENSG00000164032	H2AFZ	TTTGAA_1.000_-_84;TTCGAA_0.997_+_184	1	-3	1110	1
uc002nfe.3	ENSG00000131351	HAUS8	TTTGAG_0.947_+_-589	1	-4	1111	1
uc003nha.1	ENSG00000168274	HIST1H2AE	TTCGAA_1.000_+_-491	1	-3	1110	1
uc003nkb.1	ENSG00000233224	HIST1H2AM	TTCGAT_0.923_-_-450;TTTGAG_1.000_+_-488	1	-3	1110	1
uc003ngx.3	ENSG00000197846	HIST1H2BF	TTCGAG_1.000_+_211	1	-3	1111	1
uc003nhh.3	ENSG00000197459	HIST1H2BH	TTCGAG_1.000_+_211	1	-4	1110	1
uc003nhk.3	ENSG00000168242	HIST1H2BI	TTCGAG_1.000_+_211	1	-3	1111	1
uc003njo.3	ENSG00000196374	HIST1H2BM	TTTGAG_1.000_+_211	1	-3	1110	1
uc003njv.3	ENSG00000233822	HIST1H2BN	TTCGAG_1.000_+_211	1	-3	1110	1
uc003nfv.3	ENSG00000196532	HIST1H3C	TTTGAA_1.000_-_240	1	-3	1111	1
uc003ngv.3	ENSG00000197409	HIST1H3D	TTCGAG_1.000_+_-526;TTCGAG_1.000_+_-533	1	-3	1110	1
uc003ngi.3	ENSG00000197061	HIST1H4C	TTTGTA_0.994_-_95;TTCGAG_0.999_+_200	1	-4	1110	1
uc001ete.3	ENSG00000184270	HIST2H2AB	TTTGAT_1.000_+_-63;TTTAAA_0.947_+_-267	1	-3	1110	1
uc001etd.3	ENSG00000184260	HIST2H2AC	TTCGAG_1.000_-_-544	1	-3	1111	1
uc002vvg.3	ENSG00000123485	HJURP	TTTGAA_0.959_-_-80	1	-3	1111	1
uc011ckc.1	ENSG00000164104	HMGB2	TTTGAA_0.996_-_-707;TTTGAA_1.000_+_-890;TTTAAA_0.999_+_-974	1	-4	1110	1
uc003lzh.3	ENSG00000072571	HMMR	TTTGAA_0.989_+_94;TAGGAA_0.992_-_195;CTTGAA_0.960_+_203;TTTGAG_0.969_-_-472	1	-6	1111	1
uc003lbt.3	ENSG00000177733	HNRNPA0	TTTGAA_1.000_+_-619	1	-4	1110	1
uc003sxr.4	ENSG00000122566	HNRNPA2B1	TTTGAA_1.000_+_-251	1	-3	1110	1
uc002oqb.4	ENSG00000105323	HNRNPUL1	TTTGAA_0.981_+_33;TTTGAA_1.000_+_-396	1	-3	1110	1
uc021xgq.1	ENSG00000068885	IFT80	TTTGAA_0.906_-_-48;TTTGTA_1.000_+_-78;TTCGAG_1.000_+_-95;TTTGTA_1.000_+_-101;TTCGAG_1.000_+_-121	1	-3	1111	1
uc001nsw.1	ENSG00000149503	INCENP	TTTGAA_1.000_+_29;TTTAAA_0.962_+_594	1	-4	1111	1
uc001vri.3	ENSG00000153487	ING1	TTTGTA_1.000_+_-472;TTTGAA_1.000_+_591	1	-3	1110	1
uc003vjn.3	ENSG00000071243	ING3	TAGGAA_0.998_-_-301	1	-3	1110	1
uc001fpf.3	ENSG00000183856	IQGAP3	TTTGTA_0.998_+_-33;TTTGAA_1.000_+_56	1	-4	1111	1
uc009ywb.1	ENSG00000166004	KIAA1731	TTTGAA_1.000_+_-15	1	-3	1110	1
uc001kic.3	ENSG00000138160	KIF11	TTTGAA_0.999_-_40	1	-6	1111	1
uc010ppk.1	ENSG00000118193	KIF14	TTTGAA_0.996_+_-11	1	-6	1111	1
uc003cnx.4	ENSG00000163808	KIF15	TTTGAA_0.984_-_48;CTTGAA_0.994_+_-179	1	-3	1111	1
uc001msc.2	ENSG00000121621	KIF18A	TTTGAA_0.997_-_33;TTTAAA_0.956_+_406	1	-5	1111	1
uc003lcj.3	ENSG00000112984	KIF20A	TTTAAA_1.000_+_344	1	-4	1111	1
uc001kgr.1	ENSG00000138182	KIF20B	TTTGAA_1.000_+_5;TTTGAA_0.999_+_11	1	-4	1110	1
uc002dts.3	ENSG00000079616	KIF22	TTCGAA_0.997_+_-12	1	-6	1110	1
uc002asb.3	ENSG00000137807	KIF23	TTTGAA_1.000_+_7	1	-6	1110	1
uc003zua.4	ENSG00000186638	KIF24	TTCGAA_1.000_+_-62	1	-4	1111	1
uc001cmg.4	ENSG00000142945	KIF2C	TTTAAA_1.000_+_17	1	-6	1111	1
uc004dyg.3	ENSG00000090889	KIF4A	TTTGAA_0.992_+_42;TTTGTA_1.000_+_699;TTTGAT_0.999_+_705;TTTAAA_1.000_+_771	1	-5	1111	1
uc003oef.4;---	ENSG00000237649;ENSG00000204197	KIFC1	TTTGAA_1.000_-_297	1	-5	1111	1
uc002ilt.1	ENSG00000108424	KPNB1	CTTGAA_0.978_+_-153;TTCGAG_0.994_+_270;TAGGAA_0.992_-_962	1	-3	1110	1
uc003hnx.3	ENSG00000189308	LIN54	TTTGAA_0.989_-_-94;TTCGAA_1.000_+_105	1	-3	1110	1
uc001hqa.2	ENSG00000183814	LIN9	TTCGAA_0.997_+_278	1	-4	1110	1
uc003kud.2	ENSG00000113368	LMNB1	TTTGAA_0.948_+_81;TTTAAA_0.979_+_323	1	-5	1111	1
uc010ukf.2	ENSG00000137821	LRRC49	TTTGTA_0.945_-_-61	1	-3	1111	1
uc003tct.2	ENSG00000106355	LSM5	TTTGAA_0.995_+_2	1	-3	1111	1
uc003idl.2	ENSG00000164109	MAD2L1	TTTGAA_0.998_-_34	1	-6	1111	1
uc001itm.3	ENSG00000120539	MASTL	TTTGAA_0.989_+_531	1	-5	1110	1
uc003anu.4	ENSG00000100297	MCM5	CTTGAA_1.000_-_424;TTTGAA_0.988_-_478	1	-4	1111	1
uc003usw.1	ENSG00000166508	MCM7	TTTGTA_1.000_-_36	1	-5	1111	1
uc002wmi.3	ENSG00000125885	MCM8	TTTAAA_0.998_+_-350	1	-3	1111	1
uc003nrg.4	ENSG00000137337	MDC1	TTTGAG_0.999_+_-184	1	-4	1111	1
uc003zzn.3	ENSG00000165304	MELK	TTTGAT_0.997_+_-41	1	-6	1110	1
uc001ghz.3	ENSG00000010165	METTL13	TTCGAG_1.000_+_432	1	-3	1110	1
uc002klh.4	ENSG00000101574	METTL4	TTTGAA_1.000_-_-69;TTCGAA_0.964_+_-70	1	-4	1111	1
uc001wwf.3	ENSG00000129534	MIS18BP1	TTTGAA_0.964_+_178;TTTGAA_0.991_-_179	1	-3	1111	1
uc001lke.3	ENSG00000148773	MKI67	TTTGAA_0.982_-_-266	1	-6	1110	1
uc003ink.2	ENSG00000121211	MND1	TTTGAT_0.978_-_19	1	-3	1110	1
uc009wdj.3	ENSG00000143033	MTF2	TTTGAG_1.000_+_98	1	-4	1111	1
uc002xlb.1	ENSG00000101057	MYBL2	---	0	-3	1000	1
uc001coi.2	ENSG00000132780	NASP	TTTAAA_0.996_+_-29;TTTGAA_0.947_+_-501	1	-5	1110	1
uc001qoo.2	ENSG00000010292	NCAPD2	TTTGAA_0.988_+_-174	1	-4	1110	1
uc001qhd.1	ENSG00000151503	NCAPD3	TTTGAA_0.998_-_562;TAGGAA_0.998_+_-653	1	-5	1110	1
uc003gpp.3	ENSG00000109805	NCAPG	TTTGAA_0.989_+_43	1	-3	1110	1
uc003wnv.1	ENSG00000146918	NCAPG2	TTTGAA_0.999_-_60	1	-5	1110	1
uc002svz.1	ENSG00000121152	NCAPH	TTTAAA_0.980_+_53	1	-5	1111	1
uc002kli.3	ENSG00000080986	NDC80	TTTGAA_1.000_-_49;TTCGAA_0.964_+_50	1	-5	1111	1
uc003iut.2	ENSG00000109674	NEIL3	TTTGAA_0.959_+_14	1	-4	1111	1
uc001iia.3	ENSG00000173848	NET1	TTTGAA_1.000_-_5;TAGGAA_0.989_+_-51	1	-4	1110	1
uc001gcr.1	ENSG00000143228	NUF2	TTTGAA_0.997_+_38	1	-5	1111	1
uc001suf.3	ENSG00000111581	NUP107	TTTGAA_0.959_-_-754	1	-3	1111	1
uc003vsw.3	ENSG00000155561	NUP205	TTTGAA_1.000_+_214	1	-3	1110	1
uc002upf.3	ENSG00000163002	NUP35	TTTGAA_1.000_+_54	1	-5	1111	1
uc001znr.4	ENSG00000137804	NUSAP1	TTTAAA_0.998_+_148;TTTGAG_0.933_+_-773	1	-4	1111	1
uc001znp.3	ENSG00000104147	OIP5	TTTAAA_0.998_+_-220	1	-4	1111	1
uc001ctu.3	ENSG00000085840	ORC1	TTCGAA_1.000_+_-352	1	-5	1111	1
uc002zji.4	ENSG00000160299	PCNT	CTTGAA_1.000_+_332	1	-3	1111	1
uc002dlz.1	ENSG00000166851	PLK1	TTTGAA_1.000_+_-19;TTTAAA_1.000_+_-78;TTCGAG_1.000_+_255;TTCGAG_1.000_+_411	1	-6	1111	1
uc003ifo.3	ENSG00000142731	PLK4	TTTGAA_1.000_-_76;TTCGAG_0.998_-_222;TTTAAA_1.000_+_974	1	-5	1111	1
uc003keh.4	ENSG00000152359	POC5	TTTGAA_1.000_-_55	1	-3	1111	1
uc002psb.4	ENSG00000062822	POLD1	TTTGAA_0.999_+_46	1	-4	1110	1
uc003eee.4	ENSG00000051341	POLQ	TTTGAA_0.988_-_21	1	-5	1110	1
uc003uwh.4	ENSG00000172336	POP7	TAGGAA_0.990_+_844	1	-3	1110	1
uc001chq.3	ENSG00000171960	PPIH	CTTGAA_1.000_-_90;TTTGAT_1.000_+_113	1	-3	1111	1
uc002bqm.3	ENSG00000198901	PRC1	TTTGAA_0.928_-_19	1	-5	1111	1
uc003pdx.3	ENSG00000146143	PRIM2	TTTGAA_0.986_+_946	1	-3	1110	1
uc001ctw.4;uc001ctv.4	ENSG00000134748	PRPF38A	TTCGAA_1.000_+_277	1	-3	1111	1
uc002ixf.2	ENSG00000068489	PRR11	TTTGAA_1.000_+_237	1	-3	1111	1
uc003lyj.3	ENSG00000164611	PTTG1	TTTAAA_0.994_+_-31	1	-4	1111	1
uc001rvs.2	ENSG00000161800	RACGAP1	TTTGAA_1.000_+_38	1	-5	1111	1
uc003brd.3	ENSG00000070950	RAD18	TTCGAG_0.999_-_25	1	-4	1110	1
uc003yod.3	ENSG00000164754	RAD21	TTTGAA_1.000_-_40;TTTGAG_1.000_-_100;TTTGAA_0.985_-_618	1	-4	1110	1
uc009vye.2	ENSG00000085999	RAD54L	TTCGAT_1.000_-_-14;TTCGAT_1.000_+_26	1	-5	1111	1
uc003azu.3	ENSG00000100401	RANGAP1	TTTGAA_1.000_+_1;TTTGAT_1.000_+_-28;TTCGAG_0.991_+_-37	1	-4	1110	1
uc001dzl.1	ENSG00000162775	RBM15	TTTAAA_1.000_+_-385;TTTGAA_1.000_-_668	1	-3	1111	1
uc004fae.2	ENSG00000147274	RBMX	TTTGAA_0.974_+_-23	1	-3	1110	1
uc003xau.1	ENSG00000168476	REEP4	CTTGAA_1.000_+_51	1	-3	1111	1
uc002txm.3	ENSG00000080345	RIF1	TTCGAG_0.909_-_-29	1	-3	1110	1
uc002mvg.1	ENSG00000104889	RNASEH2A	TTTGAG_0.999_-_599	1	-4	1110	1
uc001jlw.3	ENSG00000182010	RTKN2	TTTGAA_1.000_+_49	1	-4	1111	1
uc001dsu.3	ENSG00000156876	SASS6	TTTGAG_0.996_+_53	1	-3	1111	1
uc003igp.2	ENSG00000151466	SCLT1	TTTGAA_1.000_+_49	1	-3	1111	1
uc003cbu.3	ENSG00000129810	SGOL1	TTCGAA_0.994_+_2	1	-5	1111	1
uc002uvw.2	ENSG00000163535	SGOL2	TTTAAA_0.988_+_36	1	-4	1111	1
uc002eec.4	ENSG00000171241	SHCBP1	TTTGAA_1.000_-_34	1	-5	1111	1
uc003uje.3	ENSG00000075303	SLC25A40	TTTGAA_1.000_-_-118	1	-3	1110	1
uc004bbw.3	ENSG00000136824	SMC2	TTTGAA_1.000_-_52	1	-4	1111	1
uc003fdh.3	ENSG00000113810	SMC4	TTTGTA_1.000_+_-8;TTCGAG_1.000_+_12;TTCGAG_1.000_+_-14;TTTGTA_1.000_+_-31;TTTGAA_0.906_-_-61	1	-5	1111	1
uc002ooz.3	ENSG00000077312	SNRPA	TTTGAT_0.947_+_-93;TTTGAG_0.902_+_-567	1	-4	1111	1
uc003sva.3	ENSG00000105866	SP4	TTTGAG_0.954_+_-398;TTTGAA_1.000_-_419;TTTGAG_0.999_-_830;TTTAAA_0.916_+_903;TTTGAG_0.982_+_963	1	-3	1110	1
uc002hbq.3	ENSG00000076382	SPAG5	TTTGAA_0.994_+_21	1	-4	1111	1
uc002uel.3	ENSG00000152253	SPC25	TTTGAA_0.988_-_1	1	-5	1111	1
uc001crd.1	ENSG00000123473	STIL	TTTAAA_0.988_+_-232	1	-5	1111	1
uc002hgs.2	ENSG00000178691	SUZ12	TTTGAA_1.000_-_-185;TTTGAG_1.000_+_490	1	-4	1110	1
uc003lob.3	ENSG00000113649	TCERG1	TTTGAA_1.000_-_-140;CTTGAA_0.999_+_259	1	-4	1110	1
uc001cvs.3	ENSG00000058804	TMEM48	TTTGAA_1.000_-_225	1	-3	1111	1
uc001tfh.2	ENSG00000120802	TMPO	TTTAAA_1.000_+_-113	1	-5	1111	1
uc002wwp.1	ENSG00000088325	TPX2	TTTGTA_0.986_+_-30;TTTGAA_1.000_-_175	1	-5	1111	1
uc003cxs.1	ENSG00000183763	TRAIP	TTTGAA_0.985_-_16	1	-3	1111	1
uc001rtx.4	ENSG00000135451	TROAP	TTTGTA_1.000_-_79	1	-5	1111	1
uc003pjc.3	ENSG00000112742	TTK	TTTGAA_1.000_-_48	1	-5	1111	1
uc002xpm.3	ENSG00000175063	UBE2C	TTTGAA_1.000_-_3;TTTGAT_1.000_-_-47	1	-6	1111	1
uc002qkx.1	ENSG00000108106	UBE2S	TTTGAA_0.999_+_-128	1	-4	1111	1
uc001tnz.2	ENSG00000076248	UNG	TTTGAA_0.965_-_358	1	-4	1110	1
uc001dak.2	ENSG00000162607	USP1	TTTGAA_0.999_+_531;TTTGAA_0.940_-_679	1	-4	1110	1
uc001sux.3	ENSG00000127337	YEATS4	CTTGAA_1.000_-_230	1	-4	1111	1
uc004awf.3	ENSG00000165244	ZNF367	TTCGAA_0.997_+_-211;TTTAAA_0.936_+_-467	1	-3	1110	1
---	ENSG00000125695	---	---	0	1	0010	0
---	ENSG00000259132	---	TTTGAG_1.000_-_229;TTTGAT_0.994_-_377;TTTAAA_0.998_+_480;TTTAAA_0.999_+_505	1	-1	0000	0
---	ENSG00000262660	---	TTTGAA_0.916_+_-19	1	-1	0000	0
---	ENSG00000181495	---	TTTGAT_1.000_-_11;TTTAAA_1.000_+_-39;TTTGTA_1.000_-_40;TTTGTA_0.995_-_77;TTTGAA_0.991_-_89	1	-1	0000	0
---	ENSG00000263020	---	TTCGAA_0.998_+_-685;TTTAAA_1.000_+_-942;TTCGAA_0.998_+_-462	1	-1	0000	0
---	ENSG00000256500	---	---	0	-1	0000	0
uc021xvv.1	ENSG00000188242	---	---	0	-1	0000	0
---	ENSG00000215699	---	---	0	-1	0000	0
---	ENSG00000215781	---	---	0	-1	0000	0
---	ENSG00000258465	---	---	0	0	0000	0
---	ENSG00000265491	---	---	0	0	0000	0
---	ENSG00000272196	---	---	0	0	0000	0
---	ENSG00000269187	---	---	0	0	0000	0
---	ENSG00000268439	---	---	0	0	0000	0
---	ENSG00000268829	---	---	0	0	0000	0
---	ENSG00000269283	---	---	0	0	0000	0
---	ENSG00000263175	---	---	0	0	0000	0
---	ENSG00000257413	---	---	0	0	0000	0
---	ENSG00000231021	---	---	0	0	0000	0
---	ENSG00000254553	---	TAGGAA_0.999_-_-19;TTTAAA_0.991_+_55	1	1	0000	0
---	ENSG00000214940	---	TTTGAG_0.987_-_-866	1	1	0000	0
---	ENSG00000227782	---	TTTGAT_1.000_-_-626	1	1	0000	0
---	ENSG00000167807	---	TTTAAA_1.000_+_-207;TTTGTA_1.000_-_-228	1	1	0000	0
---	ENSG00000233404	---	TTTAAA_0.999_+_249;TTTGTA_1.000_+_286;TTTAAA_1.000_+_-375;TTTGTA_1.000_+_-742;TTTGAG_0.985_+_786	1	1	0000	0
---	ENSG00000197775	---	---	0	1	0000	0
---	ENSG00000262560	---	---	0	1	0000	0
uc021stj.1	ENSG00000259511	---	---	0	1	0000	0
uc010vbn.1	ENSG00000185864	---	---	0	1	0000	0
uc002rpx.2	ENSG00000218739	---	---	0	1	0000	0
---	ENSG00000229729	---	---	0	1	0000	0
---	ENSG00000187461	---	---	0	1	0000	0
---	ENSG00000212884	---	---	0	1	0000	0
---	ENSG00000264230	---	---	0	1	0000	0
---	ENSG00000264082	---	---	0	1	0000	0
---	ENSG00000269007	---	---	0	1	0000	0
uc002qsd.4	ENSG00000121410	A1BG	---	0	0	0000	0
uc001jjj.3	ENSG00000148584	A1CF	TTTGAT_1.000_-_0	1	0	0000	0
uc001voq.2	ENSG00000134864	A2LD1	---	0	0	0000	0
uc001qvk.1	ENSG00000175899	A2M	---	0	1	0000	0
uc001quz.4	ENSG00000166535	A2ML1	---	0	0	0000	0
uc003bdb.3	ENSG00000128274	A4GALT	---	0	0	0000	0
uc003ers.2	ENSG00000118017	A4GNT	---	0	0	0000	0
uc001scr.4	ENSG00000094914	AAAS	---	0	-1	0110	0
uc001uhc.3	ENSG00000081760	AACS	---	0	-1	0000	0
uc003eze.3	ENSG00000114771	AADAC	---	0	0	0000	0
uc003ezc.3	ENSG00000197953	AADACL2	---	0	0	0000	0
uc009vnn.1	ENSG00000188984	AADACL3	---	0	0	0000	0
uc001auf.3	ENSG00000204518	AADACL4	---	0	0	0000	0
uc003isr.3	ENSG00000109576	AADAT	---	0	-1	0000	0
uc002aqk.4	ENSG00000103591	AAGAB	---	0	-1	0000	0
uc002sfp.2	ENSG00000115977	AAK1	TTTGTA_1.000_-_-180;TTTAAA_0.927_+_-281;TTTAAA_1.000_+_577;TAGGAA_0.982_+_640	1	1	0000	0
uc002vhk.3	ENSG00000127837	AAMP	TTTGAG_1.000_+_-737	1	-2	0000	0
uc002jro.3	ENSG00000129673	AANAT	---	0	0	0000	0
uc002xfe.1	ENSG00000131043	AAR2	---	0	0	0000	0
uc002eyn.1	ENSG00000090861	AARS	---	0	-1	0000	0
uc010jza.1	ENSG00000124608	AARS2	---	0	0	0110	0
uc010whg.2	ENSG00000108825	AARSD1	TTCGAG_1.000_-_-429	1	-1	0000	0
uc003hbn.3	ENSG00000157426	AASDH	---	0	1	0000	0
uc001pjc.1	ENSG00000149313	AASDHPPT	---	0	-2	0000	0
uc003vkb.3	ENSG00000008311	AASS	---	0	0	0000	0
uc002hni.3	ENSG00000108270	AATF	---	0	-2	0000	0
uc010dia.3	ENSG00000181409	AATK	---	0	0	0000	0
uc010wuk.1	---	AATK-AS1	---	0	0	0000	0
uc001ayw.3	---	AB1	---	0	0	0000	0
uc001pli.1	ENSG00000255093	AB231705	---	0	0	0000	0
uc002czc.4	ENSG00000183044	ABAT	---	0	2	0000	0
uc004bcl.3	ENSG00000165029	ABCA1	---	0	4	0000	0
uc010dfa.1	ENSG00000154263	ABCA10	---	0	0	0000	0
uc010ibd.2	ENSG00000251595	ABCA11P	TTCGAG_1.000_-_-943	1	-1	0000	0
uc002vew.3	ENSG00000144452	ABCA12	TTTAAA_0.938_+_-49	1	4	0000	0
uc003toq.2	ENSG00000179869	ABCA13	---	0	2	0000	0
uc022bpy.1	ENSG00000107331	ABCA2	TTTGAG_0.998_+_201	1	1	0000	0
uc002cpy.1	ENSG00000167972	ABCA3	---	0	0	0000	0
uc001dqh.3	ENSG00000198691	ABCA4	---	0	1	0000	0
uc002jig.2	ENSG00000154265	ABCA5	---	0	4	0000	0
uc002jhw.1	ENSG00000154262	ABCA6	TTTGAT_0.949_-_-743;TTTGAG_1.000_-_-767	1	1	0000	0
uc002lqw.4	ENSG00000064687	ABCA7	---	0	1	0000	0
uc002jhp.3	ENSG00000141338	ABCA8	---	0	1	0000	0
uc002jhu.3	ENSG00000154258	ABCA9	---	0	0	0000	0
uc003uiz.2	ENSG00000085563	ABCB1	---	0	1	0000	0
uc001htp.4	ENSG00000135776	ABCB10	---	0	-1	0000	0
uc002ueo.1	ENSG00000073734	ABCB11	---	0	0	0000	0
uc003uiw.1	ENSG00000005471	ABCB4	---	0	0	0000	0
uc010kuh.3	ENSG00000004846	ABCB5	TAGGAA_0.959_-_-269	1	0	0000	0
uc002vkc.2	ENSG00000115657	ABCB6	TTTGAT_1.000_-_247	1	4	1110	0
uc004ebz.3	ENSG00000131269	ABCB7	---	0	-1	0010	0
uc003wik.4	ENSG00000197150	ABCB8	---	0	0	0000	0
uc001udm.4	ENSG00000150967	ABCB9	---	0	1	0000	0
uc010bvi.3	ENSG00000103222	ABCC1	---	0	0	0000	0
uc003ouy.1	ENSG00000124574	ABCC10	---	0	1	0000	0
uc002efg.1	ENSG00000121270	ABCC11	---	0	1	0000	0
uc002efc.1	ENSG00000140798	ABCC12	---	0	0	0000	0
uc002yjr.3	ENSG00000243064	ABCC13	---	0	0	0000	0
uc001kqf.2	ENSG00000023839	ABCC2	---	0	1	0000	0
uc002isl.3	ENSG00000108846	ABCC3	---	0	-1	0000	0
uc001vmd.4	ENSG00000125257	ABCC4	---	0	-3	0000	0
uc003fmg.3	ENSG00000114770	ABCC5	---	0	3	0000	0
uc002den.4	ENSG00000091262	ABCC6	---	0	0	0000	0
uc002dfg.3	ENSG00000256340	ABCC6P1	---	0	0	0000	0
uc002dcu.2	ENSG00000255277	ABCC6P2	---	0	0	0000	0
uc001mnc.3	ENSG00000006071	ABCC8	---	0	0	0000	0
uc001rfh.3	ENSG00000069431	ABCC9	---	0	0	0000	0
uc004fif.2	ENSG00000101986	ABCD1	---	0	0	0000	0
uc001rmb.2	ENSG00000173208	ABCD2	CTTGAA_0.982_+_125	1	0	0000	0
uc001dqn.4	ENSG00000117528	ABCD3	---	0	0	0000	0
uc001xpr.2	ENSG00000119688	ABCD4	---	0	0	0000	0
uc003ijy.3	ENSG00000164163	ABCE1	---	0	-3	1110	0
uc003nql.3	ENSG00000204574	ABCF1	---	0	-1	0000	0
uc003wjo.1	ENSG00000033050	ABCF2	---	0	-2	1010	0
uc003fmz.2	ENSG00000161204	ABCF3	TTCGAG_1.000_+_459	1	0	0000	0
uc002zaq.3	ENSG00000160179	ABCG1	---	0	1	0000	0
uc003hrg.3	ENSG00000118777	ABCG2	---	0	0	0000	0
uc001pvs.3	ENSG00000172350	ABCG4	---	0	0	0000	0
uc002rtn.3	ENSG00000138075	ABCG5	---	0	0	0000	0
uc002rtq.3	ENSG00000143921	ABCG8	---	0	0	0000	0
uc002rit.3	ENSG00000143994	ABHD1	---	0	0	0000	0
uc003dyk.4	ENSG00000144827	ABHD10	---	0	-2	0100	0
uc003tzb.3	ENSG00000106077	ABHD11	---	0	-2	0000	0
uc002wuq.3	ENSG00000100997	ABHD12	---	0	-1	0000	0
uc001wys.3	ENSG00000131969	ABHD12B	---	0	0	0000	0
uc001vqq.3	ENSG00000139826	ABHD13	---	0	0	0000	0
uc003dco.3	ENSG00000248487	ABHD14A	---	0	0	0000	0
uc011bdy.2	ENSG00000114779	ABHD14B	---	0	0	0000	0
uc002hed.2	ENSG00000168792	ABHD15	TTTGTA_1.000_+_-146	1	2	0000	0
uc003nvy.2;uc011doa.2	ENSG00000204427	ABHD16A	---	0	0	0000	0
uc002ygx.1	ENSG00000183260	ABHD16B	CTTGAA_1.000_-_373	1	0	0000	0
uc002bnk.2	ENSG00000140526	ABHD2	---	0	-3	1011	0
uc002ktl.2	ENSG00000158201	ABHD3	---	0	-2	0000	0
uc001wgm.3	ENSG00000100439	ABHD4	---	0	2	0000	0
uc003cmx.3	ENSG00000011198	ABHD5	---	0	0	0000	0
uc003djs.4	ENSG00000163686	ABHD6	---	0	-1	0000	0
uc002ngb.4	ENSG00000127220	ABHD8	---	0	0	0000	0
uc001isy.3	ENSG00000136754	ABI1	---	0	0	0000	0
uc002uzz.3	ENSG00000138443	ABI2	---	0	-2	0000	0
uc002iop.1	ENSG00000108798	ABI3	TTTGAG_0.985_+_526	1	0	0000	0
uc003dun.3	ENSG00000154175	ABI3BP	TTTAAA_0.912_+_-353	1	1	0000	0
uc004bzw.3	ENSG00000097007	ABL1	---	0	-1	0000	0
uc001gmi.4	ENSG00000143322	ABL2	CTTGAA_0.948_-_-432	1	1	0000	0
uc021pyw.1	ENSG00000099204	ABLIM1	---	0	-1	0000	0
uc003gkj.4	ENSG00000163995	ABLIM2	---	0	0	0000	0
uc003lpy.2	ENSG00000173210	ABLIM3	TTCGAG_0.963_+_78;CTTGAA_0.999_-_422;TAGGAA_0.998_+_893	1	-1	0000	0
uc004cda.1	ENSG00000175164;ENSG00000256062	ABO	---	0	0	0000	0
uc003whz.1	ENSG00000002726	ABP1	---	0	0	0000	0
uc002fsd.3	ENSG00000159842	ABR	---	0	0	0000	0
uc003ymm.4	ENSG00000174429	ABRA	TTTAAA_0.999_+_-22	1	0	0000	0
uc003qil.2	ENSG00000146386	ABRACL	---	0	0	0000	0
uc003nii.3	ENSG00000146109	ABT1	---	0	-2	0000	0
uc003ejt.3	ENSG00000114626	ABTB1	---	0	1	0000	0
uc001mvl.2	ENSG00000166016	ABTB2	---	0	2	0000	0
uc003cht.3	ENSG00000060971	ACAA1	---	0	0	0000	0
uc002ldw.4	ENSG00000167315	ACAA2	---	0	-2	0000	0
uc002hno.3	ENSG00000132142	ACACA	---	0	0	0000	0
uc001toc.3	ENSG00000076555	ACACB	---	0	0	0000	0
uc009zvx.3	ENSG00000111271	ACAD10	---	0	1	0000	0
---	ENSG00000240303	ACAD11	---	0	-1	0000	0
uc001qhk.3	ENSG00000151498	ACAD8	---	0	0	0000	0
uc003ela.4	ENSG00000177646	ACAD9	TAGGAA_0.997_-_337	1	0	0000	0
uc002vdz.4	ENSG00000115361	ACADL	---	0	0	0100	0
uc009wbp.3	ENSG00000117054	ACADM	---	0	-1	0000	0
uc001tza.4	ENSG00000122971	ACADS	---	0	0	0000	0
uc001lhb.3	ENSG00000196177	ACADSB	---	0	2	0000	0
uc002gev.3	ENSG00000072778	ACADVL	TTTGAA_0.994_-_803;TTCGAG_0.992_+_992	1	-1	0000	0
uc010upo.1	ENSG00000157766	ACAN	CTTGAA_0.959_-_367	1	-1	0000	0
uc002ggd.2	ENSG00000072818	ACAP1	TTCGAG_0.900_+_225	1	1	0000	0
uc003fun.4	ENSG00000114331	ACAP2	---	0	0	0000	0
uc001aeb.2	ENSG00000131584	ACAP3	---	0	0	0000	0
uc001pjy.3	ENSG00000075239	ACAT1	---	0	-1	0000	0
uc010kjy.3	ENSG00000120437	ACAT2	---	0	-1	1110	0
uc001hpy.3	ENSG00000182827	ACBD3	---	0	0	0000	0
uc002iif.3	ENSG00000181513	ACBD4	TAGGAA_0.973_+_43;CTTGAA_1.000_+_-81	1	0	0000	0
uc010qdp.2	ENSG00000107897	ACBD5	---	0	0	0010	0
uc001gog.3	ENSG00000135847	ACBD6	---	0	0	0000	0
uc010qby.1;uc001inv.3	ENSG00000176244;ENSG00000237470	ACBD7	---	0	-2	0000	0
uc002hhu.3	ENSG00000108684	ACCN1	TTTGAA_1.000_-_76	1	0	0000	0
uc001rvv.3	ENSG00000110881	ACCN2	CTTGAA_1.000_+_-508	1	1	0000	0
uc003wio.2	ENSG00000213199	ACCN3	---	0	0	0010	0
uc002vlz.3	ENSG00000072182	ACCN4	TTTGAA_1.000_-_-222;TTTGAT_1.000_-_585	1	0	0000	0
uc003ipe.1	ENSG00000256394	ACCN5	TTTAAA_0.999_+_-70	1	0	0000	0
uc009yks.1	ENSG00000110455	ACCS	---	0	1	0000	0
uc001mxw.1	ENSG00000205126	ACCSL	---	0	1	0000	0
uc002etq.4	ENSG00000102977	ACD	TAGGAA_1.000_+_-43	1	-2	0000	0
uc002jau.2	ENSG00000159640	ACE	---	0	0	0000	0
uc004cxb.2	ENSG00000130234	ACE2	TAGGAA_0.926_-_830	1	1	0000	0
uc002mel.2	ENSG00000167769	ACER1	---	0	0	0000	0
uc003zny.1	ENSG00000177076	ACER2	---	0	2	0000	0
uc009yum.1	ENSG00000078124	ACER3	---	0	-1	0000	0
uc003uxe.3	ENSG00000087085	ACHE	TAGGAA_1.000_+_635;TTTGAT_1.000_-_732	1	0	0000	0
uc001wit.4	ENSG00000100813	ACIN1	TTTGAA_0.981_+_240	1	-2	0000	0
uc002hyg.3	ENSG00000131473	ACLY	---	0	-1	0000	0
uc002ttz.3	ENSG00000153086	ACMSD	TTTAAA_0.986_+_549;TTTGAT_0.996_+_633	1	0	0000	0
uc003uoo.4	ENSG00000196636	ACN9	---	0	1	0000	0
uc003zqw.4	ENSG00000122729	ACO1	---	0	0	0000	0
uc003bac.3	ENSG00000100412	ACO2	TTTGAT_0.981_-_-491	1	-1	0000	0
uc001cxl.2	ENSG00000162390	ACOT11	---	0	0	0000	0
uc003khl.4	ENSG00000172497	ACOT12	---	0	0	0000	0
uc003nek.3	ENSG00000112304	ACOT13	TTCGAG_0.997_-_-441	1	0	0000	0
uc001xon.4	ENSG00000119673	ACOT2	---	0	-1	0000	0
uc001xoo.3	ENSG00000177465	ACOT4	---	0	-1	0000	0
uc001xop.3	ENSG00000205669	ACOT6	TTTGAA_0.998_+_266;TTTGAA_1.000_+_311	1	0	0000	0
uc001ams.3	ENSG00000097021	ACOT7	---	0	0	0000	0
uc002xqa.2	ENSG00000101473	ACOT8	CTTGAA_1.000_-_-440;CTTGAA_1.000_-_-458;TTTGTA_0.997_-_-479	1	0	0001	0
uc004dao.3	ENSG00000123130	ACOT9	---	0	-1	0000	0
uc002jqe.3	ENSG00000161533	ACOX1	---	0	3	0000	0
uc003dkl.3	ENSG00000168306	ACOX2	---	0	0	0000	0
uc003glc.4	ENSG00000087008	ACOX3	---	0	0	0000	0
uc010yxk.1	ENSG00000153093	ACOXL	---	0	-1	0000	0
uc002qwf.3	ENSG00000143727	ACP1	---	0	-1	0000	0
uc001nei.3	ENSG00000134575	ACP2	---	0	-1	0000	0
uc002msj.4	ENSG00000102575	ACP5	---	0	0	0000	0
uc001epr.2	ENSG00000162836	ACP6	---	0	1	0000	0
uc003etv.3	ENSG00000155893	ACPL2	---	0	0	0000	0
uc003eop.4	ENSG00000014257	ACPP	---	0	0	0100	0
uc002pta.1	ENSG00000142513	ACPT	---	0	0	0000	0
uc003bnh.4	ENSG00000100312	ACR	---	0	1	0000	0
uc001qpu.1	ENSG00000111644	ACRBP	---	0	0	0000	0
uc004eae.2	ENSG00000147174	ACRC	---	0	1	0000	0
uc001qcs.3	ENSG00000134940	ACRV1	TTTAAA_0.977_+_-216	1	0	0100	0
uc002bdh.3	ENSG00000103740	ACSBG1	TTTGAT_0.900_+_-46	1	0	0000	0
uc002meh.1	ENSG00000130377	ACSBG2	---	0	0	0000	0
uc002iqu.2	ENSG00000167107	ACSF2	TTTAAA_0.975_+_63	1	1	0000	0
uc010cig.2	ENSG00000176715	ACSF3	---	0	0	0000	0
uc003iwu.1	ENSG00000151726	ACSL1	---	0	1	0000	0
uc002vnj.3	ENSG00000123983	ACSL3	TTCGAT_0.953_+_-91;CTTGAA_0.989_-_-984	1	-1	0000	0
uc004eoi.2	ENSG00000068366	ACSL4	---	0	-1	0000	0
uc001kzu.3	ENSG00000197142	ACSL5	---	0	-1	0000	0
uc003kvy.2	ENSG00000164398	ACSL6	---	0	1	0000	0
uc002dhm.1	ENSG00000166743	ACSM1	---	0	0	0000	0
uc010bwe.3	ENSG00000183747	ACSM2A	---	0	0	0000	0
uc002dhk.4	ENSG00000066813	ACSM2B	---	0	-1	0000	0
uc002dhr.3	ENSG00000005187	ACSM3	---	0	0	0000	0
uc001qsx.1	ENSG00000215009	ACSM4	TTTGAA_0.998_+_112	1	0	0000	0
uc002dhe.3	ENSG00000183549	ACSM5	---	0	0	0000	0
uc002wub.3	ENSG00000154930	ACSS1	---	0	0	0000	0
uc010gey.2	ENSG00000131069	ACSS2	---	0	0	0000	0
uc001szl.1	ENSG00000111058	ACSS3	---	0	1	0000	0
uc001htm.3	ENSG00000143632	ACTA1	---	0	0	0000	0
uc001kfp.3	ENSG00000107796	ACTA2	TAGGAA_0.993_+_976	1	4	0000	0
uc003sot.4	ENSG00000075624	ACTB	---	0	0	0000	0
uc003jrm.3	ENSG00000169067	ACTBL2	TTTAAA_0.998_+_-29	1	1	0000	0
---;uc001ziu.1	ENSG00000159251;LRG_388	ACTC1	---	0	0	0000	0
uc002kal.2	ENSG00000184009	ACTG1	---	0	0	0000	0
uc002sjw.3	ENSG00000163017	ACTG2	TTTAAA_1.000_+_-13;TTTGAA_1.000_-_-128	1	0	0000	0
uc002wzt.3	ENSG00000182584	ACTL10	TTCGAG_1.000_+_971	1	0	0000	0
uc003fjw.3	ENSG00000136518	ACTL6A	---	0	-3	0110	0
uc003uvy.3	ENSG00000077080	ACTL6B	TTTAAA_1.000_+_-78	1	0	0000	0
uc004bdj.1	ENSG00000187003	ACTL7A	TTTGAA_0.953_+_562;CTTGAA_1.000_-_972	1	0	0000	0
uc004bdi.3	ENSG00000148156	ACTL7B	---	0	0	0000	0
uc001bat.3	ENSG00000117148	ACTL8	---	0	0	0000	0
uc002mkl.2	ENSG00000181786	ACTL9	---	0	0	0000	0
uc001xkm.3	ENSG00000072110	ACTN1	---	0	-1	0000	0
uc001hyf.2	ENSG00000077522	ACTN2	---	0	0	0000	0
uc021qma.1	ENSG00000248746	ACTN3	TTCGAT_1.000_+_-70	1	0	0000	0
uc002oja.2	ENSG00000130402	ACTN4	---	0	1	0010	0
uc001xdf.3	ENSG00000131966	ACTR10	---	0	0	0000	0
uc001kvv.3	ENSG00000138107	ACTR1A	---	0	-1	0000	0
uc002syb.2	ENSG00000115073	ACTR1B	---	0	0	0000	0
uc002sdp.3	ENSG00000138071	ACTR2	---	0	-1	0100	0
uc002tkx.1	ENSG00000115091	ACTR3	---	0	0	0000	0
uc003wle.1	ENSG00000133627	ACTR3B	---	0	-1	0000	0
uc010yuc.2	ENSG00000226481	ACTR3BP2	---	0	0	0000	0
uc022aps.1	ENSG00000106526	ACTR3C	---	0	1	0000	0
uc002xjd.2	ENSG00000101442	ACTR5	---	0	-2	0000	0
uc001thb.1	ENSG00000075089	ACTR6	---	0	-1	0000	0
uc003dhd.3	ENSG00000113812	ACTR8	---	0	0	0000	0
uc004eum.3	ENSG00000123165	ACTRT1	---	0	0	0000	0
uc001ajz.3	ENSG00000169717	ACTRT2	TTCGAG_0.991_+_428;TTTGAT_1.000_-_856	1	0	0000	0
uc010fog.2	ENSG00000115170	ACVR1	TAGGAA_0.982_+_448;TTTGAG_1.000_+_502;TAGGAA_1.000_+_588;TTTGAA_1.000_+_602;TTTGAA_1.000_+_612;TTTAAA_1.000_+_694	1	1	1000	0
uc001rzn.3	ENSG00000135503	ACVR1B	---	0	-1	0000	0
uc002tzk.4	ENSG00000123612	ACVR1C	TTTGAA_0.978_+_170	1	0	0000	0
uc002twh.3	ENSG00000121989	ACVR2A	TTTAAA_1.000_+_-143;TTTAAA_0.923_+_912	1	0	1100	0
uc003cif.3	ENSG00000114739	ACVR2B	TTTGTA_1.000_+_-437	1	1	0000	0
uc001rzk.3	ENSG00000139567	ACVRL1	TTTGAG_1.000_+_-304	1	1	0000	0
uc003dcq.3	ENSG00000243989	ACY1	---	0	0	0000	0
uc001omq.3	ENSG00000132744	ACY3	CTTGAA_0.975_-_-940	1	0	0000	0
uc001xrg.3	ENSG00000119640	ACYP1	---	0	-1	0000	0
uc002rxq.4	ENSG00000170634	ACYP2	---	0	1	0000	0
uc002xmj.3	ENSG00000196839	ADA	---	0	3	0000	0
uc003iep.3	ENSG00000164113	ADAD1	---	0	0	0000	0
uc002fhr.2	ENSG00000140955	ADAD2	TAGGAA_0.996_+_156	1	0	0000	0
uc010udo.2	ENSG00000168803	ADAL	---	0	-1	0010	0
uc002afd.1	ENSG00000137845	ADAM10	---	0	1	0000	0
uc002ihh.3	ENSG00000073670	ADAM11	---	0	0	0000	0
uc001ljk.2	ENSG00000148848	ADAM12	---	0	0	0000	0
uc001fgr.1	ENSG00000143537	ADAM15	---	0	-2	0010	0
uc002qzu.3	ENSG00000151694	ADAM17	---	0	0	0000	0
uc003xni.3	ENSG00000168619	ADAM18	---	0	0	0010	0
uc003lwz.3	ENSG00000135074	ADAM19	---	0	0	0000	0
uc003xnj.3	ENSG00000104755	ADAM2	---	0	0	0000	0
uc001xme.3	ENSG00000134007	ADAM20	---	0	1	0000	0
uc001xmd.3	ENSG00000139985	ADAM21	---	0	0	0000	0
uc010ttg.2	ENSG00000235812	ADAM21P1	TTTGAA_0.980_-_600	1	0	0000	0
uc003ujn.3	ENSG00000008277	ADAM22	---	0	0	0000	0
uc002vbq.3	ENSG00000114948	ADAM23	---	0	1	0000	0
uc003xdy.3	ENSG00000042980	ADAM28	---	0	-1	0000	0
uc003iua.1;uc011cki.2	ENSG00000168594	ADAM29	---	0	0	0000	0
uc001eij.3	ENSG00000134249	ADAM30	---	0	0	0000	0
uc003xmt.4	ENSG00000197140	ADAM32	---	0	0	0000	0
uc002wit.3	ENSG00000149451	ADAM33	---	0	0	0000	0
uc001ysu.1	ENSG00000233988	ADAM6	TTTGAT_0.957_+_556	1	0	0000	0
uc003xeb.3	ENSG00000069206	ADAM7	TTTGAT_0.953_-_3	1	0	0000	0
uc021qbe.1	ENSG00000151651	ADAM8	---	0	0	0000	0
uc003xmr.3	ENSG00000168615	ADAM9	---	0	0	0000	0
uc003xdz.2	ENSG00000134028	ADAMDEC1	---	0	1	0000	0
uc002ymf.3	ENSG00000154734	ADAMTS1	---	0	0	0000	0
uc002mkj.1	ENSG00000142303	ADAMTS10	---	0	0	1000	0
uc003jia.1	ENSG00000151388	ADAMTS12	---	0	1	0000	0
uc004cdv.4	ENSG00000160323	ADAMTS13	---	0	1	0000	0
uc001jrg.3	ENSG00000138316	ADAMTS14	---	0	0	0000	0
uc010scd.2	ENSG00000166106	ADAMTS15	TAGGAA_1.000_+_-194	1	0	0000	0
uc003jdl.3	ENSG00000145536	ADAMTS16	---	0	0	0000	0
uc002bvv.1	ENSG00000140470	ADAMTS17	---	0	0	0000	0
uc002ffc.4	ENSG00000140873	ADAMTS18	---	0	0	0000	0
uc003kvb.1	ENSG00000145808	ADAMTS19	TTTGAT_0.919_-_-987	1	0	0000	0
uc003mjw.3	ENSG00000087116	ADAMTS2	---	0	1	0000	0
uc010skx.2	ENSG00000173157	ADAMTS20	---	0	0	0000	0
uc003hgk.2	ENSG00000156140	ADAMTS3	TTCGAG_0.973_+_-312	1	-1	0000	0
uc001fyt.4	ENSG00000158859	ADAMTS4	---	0	0	0000	0
uc002ymg.3	ENSG00000154736	ADAMTS5	TTTAAA_0.936_+_-253	1	1	0000	0
uc003jtp.3	ENSG00000049192	ADAMTS6	CTTGAA_1.000_+_12;TTTGAT_1.000_-_104;TTTGAA_1.000_-_519;TTTGTA_0.994_-_-521;TTTGAT_1.000_+_-611;TTTGTA_1.000_+_699;TTTAAA_1.000_+_-747;TTTGAG_0.978_-_-932;TTTGTA_0.985_-_938	1	-2	0000	0
uc002bej.4	ENSG00000136378	ADAMTS7	---	0	1	0000	0
uc001qgg.4	ENSG00000134917	ADAMTS8	TTTGAT_1.000_+_-28	1	0	0000	0
uc003dmg.3	ENSG00000163638	ADAMTS9	CTTGAA_1.000_+_-337;TTTGAG_0.993_-_-395	1	0	0000	0
uc003zne.4	ENSG00000178031	ADAMTSL1	TTTGTA_0.997_-_-303;TTTGAT_0.943_+_593;TTTGAT_1.000_+_791;TTTAAA_0.996_+_809;TTCGAG_0.999_-_917;TTTGAG_1.000_-_998	1	1	0000	0
uc004cei.3	ENSG00000197859	ADAMTSL2	---	0	0	0000	0
uc002bjz.4	ENSG00000156218	ADAMTSL3	---	0	0	0000	0
uc001eux.3	ENSG00000143382	ADAMTSL4	---	0	1	0000	0
uc002ltd.2	ENSG00000185761	ADAMTSL5	---	0	0	0000	0
uc003sjo.4	ENSG00000105963	ADAP1	---	0	-1	0000	0
uc002hfx.3	ENSG00000184060	ADAP2	---	0	0	0000	0
uc001ffh.3	ENSG00000160710	ADAR	---	0	0	0000	0
uc002zgy.2	ENSG00000197381	ADARB1	---	0	0	0000	0
uc009xhq.3	ENSG00000185736	ADARB2	TTTGAA_1.000_+_-46	1	1	0000	0
uc001ign.3	---	ADARB2-AS1	---	0	0	0000	0
uc002feo.2	ENSG00000065457	ADAT1	---	0	-1	0000	0
uc003qjj.3	ENSG00000189007	ADAT2	---	0	-1	1110	0
uc002luh.3	ENSG00000213638	ADAT3	---	0	1	0000	0
uc001bwr.3	ENSG00000142920	ADC	TTCGAG_1.000_+_327	1	0	0000	0
uc001xui.3	ENSG00000063761	ADCK1	---	0	0	0000	0
uc003vvy.1	ENSG00000133597	ADCK2	TTTGAT_0.993_-_619;TTTGTA_0.990_-_826	1	-2	0000	0
uc001hqn.1	ENSG00000163050	ADCK3	---	0	3	0000	0
uc002oor.2	ENSG00000123815	ADCK4	TTTAAA_1.000_+_-197	1	0	0000	0
uc003zch.3	ENSG00000173137	ADCK5	---	0	0	0000	0
uc003tne.4	ENSG00000164742	ADCY1	---	0	0	0000	0
uc001ger.3	ENSG00000143199	ADCY10	---	0	0	0000	0
uc003jdz.1	ENSG00000078295	ADCY2	---	0	0	0000	0
uc002rfs.4	ENSG00000138031	ADCY3	---	0	-1	0000	0
uc001woy.3	ENSG00000129467	ADCY4	---	0	0	0000	0
uc003egh.2	ENSG00000173175	ADCY5	---	0	0	0000	0
uc001rsh.4	ENSG00000174233	ADCY6	---	0	0	0000	0
uc002egd.1	ENSG00000121281	ADCY7	---	0	1	0000	0
uc003ytd.4	ENSG00000155897	ADCY8	---	0	0	0000	0
uc002cvx.3	ENSG00000162104	ADCY9	---	0	0	0000	0
uc010dkh.3	ENSG00000141433	ADCYAP1	CTTGAA_1.000_+_-299;TTTGAG_0.922_+_-431	1	0	0000	0
uc003tcg.3	ENSG00000078549	ADCYAP1R1	---	0	0	0000	0
uc003gfq.3	ENSG00000087274	ADD1	---	0	0	0010	0
uc021vjc.1	ENSG00000075340	ADD2	TTTGAT_0.987_+_798	1	-1	0000	0
uc001kyv.3	ENSG00000148700	ADD3	---	0	-1	0000	0
uc003hur.2	ENSG00000187758	ADH1A	---	0	0	0000	0
uc003hus.4	ENSG00000196616	ADH1B	---	0	0	0000	0
uc021xqi.1	ENSG00000248144	ADH1C	---	0	0	0000	0
uc003hun.3	ENSG00000198099	ADH4	---	0	0	0000	0
uc003hui.3	ENSG00000197894	ADH5	---	0	0	0000	0
uc003huo.2	ENSG00000172955	ADH6	---	0	1	0000	0
uc021xqj.1	ENSG00000196344	ADH7	---	0	0	0000	0
uc003xwb.4	ENSG00000147576	ADHFE1	---	0	1	0000	0
uc002qxp.4	ENSG00000182551	ADI1	---	0	1	0000	0
uc002xjb.1	ENSG00000182035	ADIG	TTTGAT_0.988_+_68	1	1	0000	0
uc003fra.3	ENSG00000181092	ADIPOQ	---	0	0	0000	0
uc001gyq.4	ENSG00000159346	ADIPOR1	---	0	-1	0000	0
uc001qjm.3	ENSG00000006831	ADIPOR2	---	0	-2	0000	0
uc001jwi.3	ENSG00000156110	ADK	---	0	0	0100	0
uc001mil.1	ENSG00000148926	ADM	TAGGAA_0.948_-_657;TTCGAA_0.937_+_695	1	2	0000	0
uc003blj.3	ENSG00000128165	ADM2	---	0	0	0000	0
uc002xvu.1	ENSG00000101126	ADNP	---	0	-1	0000	0
uc002lnw.3	ENSG00000101544	ADNP2	---	0	-4	0000	0
uc001jmg.3	ENSG00000181915	ADO	CTTGAA_0.995_+_499;TTCGAG_0.994_+_761	1	1	0000	0
uc001gzf.1;uc009xak.1	ENSG00000163485;---	ADORA1	TTTAAA_1.000_+_519;CTTGAA_0.997_+_563	1	0	0000	0
uc002zzy.4;uc021wng.1	ENSG00000128271	ADORA2A	---	0	0	0000	0
uc002gpd.1	ENSG00000170425	ADORA2B	---	0	-2	0000	0
uc001ebh.4	ENSG00000121933	ADORA3	---	0	0	0000	0
uc002avf.4	ENSG00000159322	ADPGK	TTTGAT_0.956_+_-940	1	-2	0000	0
uc003ecs.3	ENSG00000144843	ADPRH	---	0	1	0000	0
uc001vtq.1	ENSG00000153531	ADPRHL1	---	0	0	0000	0
uc001bzt.3	ENSG00000116863	ADPRHL2	---	0	0	0000	0
uc003xfh.1	ENSG00000120907	ADRA1A	---	0	0	0000	0
uc003lxt.1	ENSG00000170214	ADRA1B	---	0	-1	0000	0
uc002wkr.2	ENSG00000171873	ADRA1D	---	0	0	0000	0
uc001kzo.3	ENSG00000150594	ADRA2A	---	0	0	0000	0
uc021vlh.1	ENSG00000222040	ADRA2B	---	0	0	0000	0
uc003ghm.3	ENSG00000184160	ADRA2C	---	0	0	0000	0
uc001lba.3	ENSG00000043591	ADRB1	---	0	0	0000	0
uc003lpr.2	ENSG00000169252	ADRB2	TTCGAG_0.974_+_420;CTTGAA_0.995_-_659;TTTGAA_0.997_+_-744	1	0	0000	0
uc003xkr.2	ENSG00000188778	ADRB3	---	0	-1	0000	0
uc009yrn.1	ENSG00000173020	ADRBK1	---	0	-1	0000	0
uc003abx.4	ENSG00000100077	ADRBK2	---	0	0	0000	0
uc002yco.3	ENSG00000130706	ADRM1	---	0	0	0000	0
uc003ayp.4	ENSG00000239900	ADSL	---	0	-2	0000	0
uc001ype.3	ENSG00000185100	ADSSL1	---	0	1	0000	0
uc003tkb.3	ENSG00000106624	AEBP1	---	0	-1	0000	0
uc001ref.2	ENSG00000139154	AEBP2	---	0	-2	0000	0
uc002bmt.2	ENSG00000181026	AEN	---	0	1	1110	0
uc002lwx.1;uc002lxb.1	ENSG00000104964	AES	---	0	0	0000	0
uc021tyn.1	---	AF119889	---	0	0	0000	0
uc002mqw.1	ENSG00000267174	AF161365	---	0	0	0000	0
uc002ems.1	ENSG00000187185	AF452719	---	0	0	0000	0
uc011bwk.1	ENSG00000196526	AFAP1	---	0	-1	0000	0
uc003lqh.3	ENSG00000157510	AFAP1L1	---	0	-2	0100	0
uc001lbn.3	ENSG00000169129	AFAP1L2	---	0	0	0000	0
uc011ccz.2	ENSG00000172493	AFF1	TTTAAA_0.981_+_-372	1	1	0000	0
uc004fcp.3	ENSG00000155966	AFF2	---	0	0	0000	0
uc002taf.3	ENSG00000144218	AFF3	TAGGAA_0.907_-_-245	1	1	0000	0
uc003kyd.3	ENSG00000072364	AFF4	---	0	1	0000	0
uc002kqz.2	ENSG00000141385	AFG3L2	---	0	-1	0000	0
uc003hhb.3	ENSG00000079557	AFM	---	0	0	0000	0
uc002jva.3	ENSG00000183077	AFMID	---	0	-1	1111	0
uc003hgz.1	ENSG00000081051	AFP	TTTGTA_0.916_-_-140;CTTGAA_1.000_+_-158	1	0	0000	0
uc002scz.3	ENSG00000119844	AFTPH	TTTAAA_0.998_+_-980	1	1	0100	0
uc003iuu.2	ENSG00000038002	AGA	---	0	0	1010	0
uc002vvs.3	ENSG00000157985	AGAP1	TTCGAG_1.000_+_656;TTCGAT_1.000_-_760	1	0	0000	0
uc009xnf.2	ENSG00000204172	AGAP10	---	0	0	1000	0
uc001kee.2	ENSG00000151303	AGAP11	---	0	0	0000	0
uc001spq.3	ENSG00000135439	AGAP2	---	0	0	0000	0
uc003wjg.1	ENSG00000133612	AGAP3	---	0	0	0000	0
uc001jcx.4	ENSG00000188234;ENSG00000264842	AGAP4	---	0	0	1010	0
uc009xri.3	ENSG00000172650	AGAP5	---	0	0	0000	0
uc001jix.4	ENSG00000204149	AGAP6	---	0	1	0000	0
uc001jio.3	ENSG00000204169	AGAP7	---	0	0	1000	0
uc001jij.3;uc009xnv.2	ENSG00000174194;---	AGAP8	---	0	0	0000	0
uc009xnl.2	ENSG00000198035	AGAP9	---	0	0	1000	0
uc002blz.1	ENSG00000166748	AGBL1	---	0	0	0000	0
uc001ngg.3	ENSG00000165923	AGBL2	---	0	0	0000	0
uc011kpw.2	ENSG00000146856	AGBL3	---	0	0	0000	0
uc001cru.2	ENSG00000186094	AGBL4	---	0	0	0000	0
uc002rie.3	ENSG00000084693	AGBL5	---	0	1	0000	0
uc003oal.2	ENSG00000204305	AGER	TAGGAA_1.000_+_-22	1	1	0000	0
uc002vpd.2	ENSG00000173744	AGFG1	---	0	-1	0000	0
uc003uvf.3	ENSG00000106351	AGFG2	TTCGAG_1.000_+_278;TTTGAA_0.991_+_-396	1	0	1110	0
uc003ket.3	ENSG00000164252	AGGF1	---	0	0	0000	0
uc003vwi.2	ENSG00000006530	AGK	---	0	-1	0000	0
uc001dsi.1	ENSG00000162688	AGL	TTTGAG_0.985_+_516;TTCGAA_0.994_+_979	1	0	0000	0
uc001awv.2	ENSG00000116771	AGMAT	---	0	0	0000	0
uc003stb.1	ENSG00000187546	AGMO	CTTGAA_0.991_+_122	1	0	0000	0
uc003oae.3	ENSG00000204310	AGPAT1	TAGGAA_0.952_+_140	1	-1	0000	0
uc004cii.1	ENSG00000169692	AGPAT2	---	0	0	0000	0
uc002zdv.3	ENSG00000160216	AGPAT3	TTTGAG_0.993_+_907	1	0	0000	0
uc003qtr.1	ENSG00000026652	AGPAT4	TTTAAA_0.999_+_-78	1	0	0000	0
uc003qtu.4	---	AGPAT4-IT1	TTTAAA_0.999_+_-78	1	0	0000	0
uc003wqo.3	ENSG00000155189	AGPAT5	TTCGAG_1.000_+_508	1	-4	0000	0
uc003xnz.2	ENSG00000158669	AGPAT6	---	0	0	0000	0
uc003hoy.3	ENSG00000138678	AGPAT9	---	0	-1	0000	0
uc010unc.2	ENSG00000188266	AGPHD1	---	0	0	0000	0
uc002ull.2	ENSG00000018510	AGPS	---	0	-2	0000	0
uc003str.3	ENSG00000106541	AGR2	TTTGAA_0.999_+_-144;TTTGAT_0.993_+_-158;TTTGTA_0.986_+_-211	1	1	0000	0
uc003sts.3	ENSG00000173467	AGR3	---	0	0	0000	0
uc001ack.2	ENSG00000188157	AGRN	---	0	2	0000	0
uc002etg.1	ENSG00000159723	AGRP	TTTGTA_0.973_-_-417	1	0	0000	0
uc001hty.4	ENSG00000135744	AGT	---	0	-1	0000	0
uc010mqc.3	ENSG00000135049	AGTPBP1	TTTGTA_0.999_-_146	1	0	0000	0
uc003ewh.3	ENSG00000144891	AGTR1	---	0	0	0000	0
uc004eqh.4	ENSG00000180772	AGTR2	TTTGAA_0.951_-_87;TTTGAA_0.986_+_106;TTTGAA_1.000_+_-134;TTTGAG_1.000_+_-145;TTTAAA_0.998_+_306;CTTGAA_0.977_-_336	1	0	0000	0
uc001asv.3	ENSG00000177674	AGTRAP	---	0	0	0000	0
uc002waa.4	ENSG00000172482	AGXT	---	0	0	0000	0
uc003jjf.3	ENSG00000113492	AGXT2	---	0	0	0000	0
uc003hzc.3	ENSG00000164089	AGXT2L1	---	0	0	0000	0
uc003miz.3	ENSG00000175309	AGXT2L2	---	0	2	0000	0
uc001ibv.2	ENSG00000153207	AHCTF1	TTTGAA_0.986_-_-665	1	-2	1110	0
uc002xai.3	ENSG00000101444	AHCY	TTTAAA_0.996_+_31	1	1	0000	0
uc001dyx.3	ENSG00000168710	AHCYL1	---	0	0	0000	0
uc011kov.2	ENSG00000158467	AHCYL2	TTTAAA_0.997_+_-521	1	0	0010	0
uc009vsy.3	ENSG00000126705	AHDC1	TTCGAG_1.000_+_422;TTTAAA_1.000_+_600	1	0	0000	0
uc003qgj.3	ENSG00000135541	AHI1	---	0	-3	0000	0
uc001ntl.3	ENSG00000124942	AHNAK	---	0	1	0000	0
uc010axc.1	ENSG00000185567	AHNAK2	---	0	1	0000	0
uc011jxz.1	ENSG00000106546	AHR	---	0	-3	0000	0
uc003jaw.3	ENSG00000063438	AHRR	---	0	1	0000	0
uc001xtw.3	ENSG00000100591	AHSA1	---	0	-3	0000	0
uc002sbc.2	ENSG00000173209	AHSA2	---	0	2	0000	0
uc003fqk.4	ENSG00000145192	AHSG	TTTGAA_0.981_+_-90;TTTGTA_0.985_-_252	1	0	0000	0
uc002ecj.3	ENSG00000169877	AHSP	---	0	0	0000	0
uc001qur.2	ENSG00000111732	AICDA	TTTGAA_0.999_-_-38	1	0	0000	0
uc001hnn.3	ENSG00000186063	AIDA	---	0	-1	0000	0
uc003nuy.3	ENSG00000204472	AIF1	TAGGAA_1.000_-_423;TTTGAA_1.000_-_480	1	0	0000	0
uc004cad.2	ENSG00000126878	AIF1L	TTTGAA_0.912_+_-110;TTTGAG_0.946_-_352	1	0	0000	0
uc004evg.3	ENSG00000156709	AIFM1	---	0	0	1110	0
uc001jqp.2	ENSG00000042286	AIFM2	---	0	2	0000	0
---	ENSG00000183773	AIFM3	---	0	0	0000	0
uc003qjh.3	ENSG00000146416	AIG1	TTCGAT_0.999_-_124	1	-1	0000	0
uc003prh.3	ENSG00000112297	AIM1	TTTGAA_0.989_+_-630	1	-2	1110	0
uc001bmd.4	ENSG00000176092	AIM1L	TTTGAA_1.000_-_545	1	0	0000	0
uc001ftj.1	ENSG00000163568	AIM2	---	0	0	0000	0
uc003hyh.3	ENSG00000164022	AIMP1	---	0	-1	0000	0
uc003spo.3	ENSG00000106305	AIMP2	---	0	-2	0000	0
uc001olv.3	ENSG00000110711	AIP	TTTGAA_0.926_-_-212	1	0	0000	0
uc002gcp.3	ENSG00000129221	AIPL1	---	0	0	0000	0
uc002zei.2	ENSG00000160224	AIRE	CTTGAA_1.000_-_794	1	0	0000	0
uc001aln.3	ENSG00000196581	AJAP1	TTCGAG_0.970_-_-791	1	0	0000	0
uc001whz.3	ENSG00000129474	AJUBA	---	0	1	0000	0
uc021qaj.1	---	AK023288	TTTGAT_0.994_-_102	1	0	0000	0
uc002dol.1	ENSG00000245888	AK025061	---	0	0	0000	0
uc003laj.1	---	AK026965	CTTGAA_1.000_+_588;TTTAAA_0.967_+_-731	1	0	0000	0
uc002xia.1	---	AK055854	---	0	0	0000	0
uc004bzl.3	ENSG00000148357	AK074396	---	0	0	0000	0
uc002rcf.1	ENSG00000231031	AK093525	---	0	0	0000	0
uc003hxf.1	---	AK093871	TTTGAG_1.000_-_94;TTTGTA_0.989_+_142;TTTGTA_1.000_-_-142;TTTGAA_0.998_+_-245;TTTGAA_1.000_-_-336;TTTGAT_1.000_-_-376	1	0	0000	0
uc003pta.1	---	AK094715	---	0	0	0000	0
uc001ukg.1	---	AK096230	---	0	0	0000	0
uc004dqc.2	ENSG00000179028	AK096379	---	0	0	0000	0
uc021tfy.1	---	AK096982	TTTGAT_0.998_-_-913	1	0	0000	0
uc003qit.1	---	AK097143	---	0	0	0000	0
uc002pnb.1	---	AK097351	---	0	0	0000	0
uc003aup.3	---	AK098727	TTTGAT_1.000_+_-9;CTTGAA_1.000_+_132;TTCGAA_1.000_+_155	1	0	0000	0
uc004bsm.4	ENSG00000106992	AK1	---	0	3	0000	0
uc002fhs.1	ENSG00000250685	AK123582	CTTGAA_0.995_+_310	1	0	0000	0
uc002rll.1	ENSG00000205334	AK124439	---	0	0	0000	0
uc010jwm.1	---	AK125083	---	0	0	0000	0
uc001jzm.1	ENSG00000204049	AK125684	---	0	0	0000	0
uc003elh.1	---	AK125726	---	0	0	0000	0
uc001oxi.1	ENSG00000179240	AK125821	TTTGAT_1.000_-_555;TTTAAA_0.996_+_600;TTTAAA_1.000_+_664;TTCGAG_0.999_+_686;TTTGAA_0.969_-_770;TTTGAA_1.000_+_837;CTTGAA_1.000_+_849	1	0	0000	0
uc003jll.1	---	AK126213	---	0	0	0000	0
uc002lmf.1	ENSG00000220032	AK126293	TAGGAA_0.995_+_-45;TTTGTA_0.999_-_-706;TTTAAA_1.000_+_-799	1	0	0000	0
uc002dax.1	ENSG00000188897	AK126539	---	0	0	0000	0
uc003slj.1	ENSG00000176349	AK127048	---	0	0	0000	0
uc001cyi.1	ENSG00000234810	AK127270	---	0	0	0000	0
uc002qao.3	ENSG00000267943	AK127846	---	0	0	0000	0
uc001ssz.1	ENSG00000197301	AK128707	---	0	0	0000	0
uc001acx.1	---	AK128833	---	0	0	0000	0
uc021qsq.1	ENSG00000268936	AK130852	---	0	0	0000	0
uc004aaz.2	---	AK131521	---	0	0	0000	0
uc001bwp.2	ENSG00000004455	AK2	---	0	-4	0010	0
uc003tdu.3	ENSG00000173862	AK225487	TTTGAG_0.978_-_-163;TTTGAA_0.999_+_-265	1	0	0000	0
uc010rkn.1	ENSG00000224130	AK294973	---	0	0	0000	0
uc011kvf.2	---	AK296065	---	0	0	0000	0
uc011egg.1	ENSG00000225683	AK296276	TTTGAG_0.980_-_-350;TTTGTA_1.000_+_-497;TAGGAA_1.000_-_-513;TTTGTA_0.909_+_-730;TTTAAA_0.998_+_-773;TTTAAA_0.999_+_-781	1	0	0000	0
uc011bgq.1	ENSG00000233280	AK296966	---	0	0	0000	0
uc011ldp.1	ENSG00000228801	AK299452	---	0	0	0000	0
uc003ziq.2	ENSG00000147853	AK3	---	0	0	0000	0
uc010snr.1	---	AK300121	---	0	0	0000	0
uc004amx.3	ENSG00000254473	AK300656	---	0	0	1010	0
uc010uuk.2	---	AK301549	TTCGAT_1.000_-_-61	1	0	1000	0
uc010unx.1	ENSG00000215749	AK302092	---	0	0	0000	0
uc010uar.1	---	AK302238	---	0	0	0000	0
uc010uaf.1	---	AK302306	---	0	0	0000	0
uc010qls.1	---	AK302451	---	0	0	0000	0
uc002fqs.2	---	AK302511	---	0	0	0000	0
uc011dxv.2	ENSG00000214558	AK302514	CTTGAA_0.981_+_507;TTTGAG_0.934_+_653	1	0	0000	0
uc011aho.1;uc011agn.1	---	AK302545	---	0	0	0000	0
uc010qdx.1	---	AK302694	---	0	0	0000	0
uc010umm.1	---	AK302879	---	0	0	0000	0
uc010bvw.2	---	AK304826	TTTGAG_0.987_-_-866	1	0	0000	0
uc010jqw.1	---	AK309286	---	0	0	0000	0
uc021xre.1	ENSG00000178636	AK309988	---	0	0	1100	0
uc010bvu.2;uc002dey.2	---	AK310228	---	0	0	0000	0
uc001dby.3	ENSG00000162433	AK4	---	0	1	0000	0
uc001dhn.3	ENSG00000154027	AK5	TTTGAG_1.000_+_392	1	0	0000	0
uc001yfn.2	ENSG00000140057	AK7	---	0	0	0000	0
uc004cbu.1	ENSG00000165695	AK8	---	0	0	0000	0
uc002iux.3	ENSG00000121057	AKAP1	TTTGAA_1.000_-_674	1	-3	0000	0
uc002gwo.3	ENSG00000108599	AKAP10	---	0	0	0000	0
uc001uys.2	ENSG00000023516	AKAP11	TTTAAA_0.929_+_-367	1	-2	0000	0
uc011eep.2	ENSG00000131016	AKAP12	---	0	-2	0000	0
uc002blu.1	ENSG00000170776	AKAP13	---	0	1	0000	0
uc004ese.3	ENSG00000186471	AKAP14	---	0	0	0000	0
uc004fpn.3;uc004cqa.3	ENSG00000197976;---	AKAP17A	---	0	0	0000	0
uc001qnb.4	ENSG00000111254	AKAP3	---	0	0	0000	0
uc004dow.1	ENSG00000147081	AKAP4	---	0	0	0000	0
uc001xhd.4	ENSG00000179841	AKAP5	TTTGAG_1.000_+_481	1	-1	0000	0
uc001wrq.3	ENSG00000151320	AKAP6	TAGGAA_1.000_-_-27;TTTGAT_1.000_-_112;TTTAAA_0.936_+_433;TTTAAA_0.979_+_-903	1	-1	0000	0
uc003qck.3	ENSG00000118507	AKAP7	---	0	0	0000	0
uc002nav.3	ENSG00000105127	AKAP8	---	0	0	0000	0
uc002naw.1	ENSG00000011243	AKAP8L	---	0	0	0000	0
uc003ulg.3	ENSG00000127914	AKAP9	TTTGTA_0.910_+_834	1	5	0000	0
uc003ptn.2	ENSG00000155085	AKD1	---	0	0	0000	0
uc001mgx.3	ENSG00000166452	AKIP1	---	0	-1	0000	0
uc001ccw.3	ENSG00000174574	AKIRIN1	TTCGAG_1.000_+_174;TTTGAG_0.999_+_983	1	-2	0000	0
uc003pmk.3	ENSG00000135334	AKIRIN2	TTTGAA_1.000_-_-19;TTTAAA_1.000_+_-192	1	-1	1111	0
uc004bis.3	ENSG00000106948	AKNA	---	0	-1	0000	0
uc001dwa.3	ENSG00000162641	AKNAD1	TTTGAA_0.983_-_-291	1	1	0000	0
uc001coe.3	ENSG00000117448	AKR1A1	---	0	0	0000	0
uc003vrp.1	ENSG00000085662	AKR1B1	---	0	-1	1111	0
uc003vrr.3	ENSG00000198074	AKR1B10	---	0	3	0000	0
uc011kpr.2	ENSG00000227471	AKR1B15	---	0	0	0000	0
---	ENSG00000187134;ENSG00000266592	AKR1C1	---	0	1	0000	0
uc001iht.3	ENSG00000151632	AKR1C2	---	0	0	0000	0
uc001ihu.3	ENSG00000196139	AKR1C3	---	0	1	0000	0
uc001ihw.2	ENSG00000198610	AKR1C4	---	0	0	0000	0
uc009xhz.2	ENSG00000196326	AKR1CL1	---	0	0	0000	0
uc003vtz.3	ENSG00000122787	AKR1D1	TTTGAA_0.931_-_-102	1	-1	0000	0
uc001ihi.3	ENSG00000165568	AKR1E2	---	0	0	0000	0
uc001bbw.3	ENSG00000053371	AKR7A2	---	0	0	0000	0
uc001bbv.1	ENSG00000162482	AKR7A3	---	0	0	0000	0
uc021ohn.1	ENSG00000211454	AKR7L	---	0	0	0000	0
uc001ypn.3	ENSG00000142208	AKT1	---	0	-2	0000	0
uc002pqn.4	ENSG00000204673	AKT1S1	TAGGAA_1.000_+_-325;TTTGAG_1.000_-_706;TTTGAG_0.999_+_-794	1	-1	0000	0
uc002onf.3	ENSG00000105221	AKT2	TTTGAT_0.997_+_-307	1	1	1000	0
uc001iab.2	ENSG00000117020	AKT3	TTTGTA_1.000_+_-75;TTTGAA_0.999_-_-127;TTTGAA_0.982_-_-195	1	-1	0000	0
uc002ehl.3	ENSG00000166971	AKTIP	TTTGAT_0.972_-_-171	1	1	0000	0
uc002zoe.3	ENSG00000161103	AL117485	CTTGAA_0.993_-_937;TTTGAT_0.986_-_944	1	0	0000	0
uc004adu.3;uc004ady.3	ENSG00000236029;---	AL953854.2-002	CTTGAA_0.979_+_-50	1	0	0000	0
uc011lxf.2	ENSG00000148218	ALAD	---	0	1	0000	0
uc003dcz.2	ENSG00000023330	ALAS1	---	0	0	0000	0
uc004dua.4	ENSG00000158578	ALAS2	---	0	0	0000	0
uc003hgs.4	ENSG00000163631	ALB	TTTGTA_0.999_+_-71;TTTGAT_0.908_+_-193;TTTGAA_0.979_-_914	1	0	0000	0
uc003dvx.3	ENSG00000170017	ALCAM	TTTGAA_0.981_+_-890	1	2	0010	0
uc002pnt.3	ENSG00000161618	ALDH16A1	---	0	-1	1110	0
uc001kkz.3	ENSG00000059573	ALDH18A1	---	0	-3	0000	0
uc004ajd.3	ENSG00000165092	ALDH1A1	TTTGTA_1.000_-_28;TTTAAA_1.000_+_117;TTTGTA_0.990_+_148	1	-1	0000	0
uc002aex.3	ENSG00000128918	ALDH1A2	---	0	0	0000	0
uc002bwn.4	ENSG00000184254	ALDH1A3	---	0	-1	0000	0
uc004aay.3	ENSG00000137124	ALDH1B1	---	0	-2	0000	0
uc003eim.1	ENSG00000144908	ALDH1L1	---	0	1	0010	0
uc001tlc.3	ENSG00000136010	ALDH1L2	---	0	0	0000	0
uc001tst.3	ENSG00000111275	ALDH2	---	0	0	0000	0
uc010cqu.3	ENSG00000108602	ALDH3A1	---	0	0	0000	0
uc002gwa.1	ENSG00000072210	ALDH3A2	---	0	-1	0000	0
uc001ona.3	ENSG00000006534	ALDH3B1	---	0	0	0000	0
uc001oms.3	ENSG00000132746	ALDH3B2	---	0	0	0000	0
uc001bbc.3	ENSG00000159423	ALDH4A1	---	0	1	0000	0
uc003nef.3	ENSG00000112294	ALDH5A1	---	0	1	0000	0
uc001xpo.3	ENSG00000119711	ALDH6A1	---	0	1	1110	0
uc003ktx.3	ENSG00000164904	ALDH7A1	---	0	2	0000	0
uc003qew.3	ENSG00000118514	ALDH8A1	---	0	0	0000	0
uc001gdh.1	ENSG00000143149	ALDH9A1	---	0	0	0000	0
uc010veg.2	ENSG00000149925	ALDOA	TTTAAA_0.989_+_59;CTTGAA_0.996_+_981	1	0	0000	0
uc004bbk.2	ENSG00000136872	ALDOB	---	0	1	0000	0
uc002hbp.3	ENSG00000109107	ALDOC	---	0	-2	0000	0
uc002cym.3	ENSG00000033011	ALG1	---	0	-1	0000	0
uc001rlm.3	ENSG00000139133	ALG10	---	0	-2	1110	0
uc001rln.4	ENSG00000175548	ALG10B	---	0	-2	1110	0
uc001vga.3	ENSG00000253710	ALG11	TTTGAT_0.999_-_130;TTTGAA_0.993_+_-258;TTCGAG_0.991_-_724;TTTGAT_0.999_-_741	1	0	0000	0
uc003biy.3	ENSG00000182858	ALG12	---	0	0	0000	0
uc011msy.2	ENSG00000101901	ALG13	---	0	0	0000	0
uc001dra.2	ENSG00000172339	ALG14	---	0	0	0000	0
uc003eig.2	ENSG00000189366	ALG1L	---	0	0	0000	0
uc011bld.2	ENSG00000251287	ALG1L2	---	0	0	0000	0
uc004azf.3	ENSG00000119523	ALG2	---	0	-1	0000	0
uc003fne.2	ENSG00000214160	ALG3	---	0	-2	0000	0
uc001uvy.3	ENSG00000120697	ALG5	---	0	-2	1110	0
uc021oof.1	ENSG00000088035	ALG6	---	0	0	0000	0
uc001oza.1	ENSG00000159063	ALG8	TTTAAA_0.986_+_-76	1	-2	1111	0
---;uc021qql.1	ENSG00000086848;ENSG00000262577	ALG9	---	0	1	0000	0
uc002rmy.3	ENSG00000171094	ALK	---	0	0	0000	0
uc001xuc.1	ENSG00000100601	ALKBH1	---	0	-2	0000	0
uc010sxj.1	ENSG00000189046	ALKBH2	---	0	-1	0010	0
uc001mxs.2	ENSG00000166199	ALKBH3	---	0	0	0000	0
uc003uzl.3	ENSG00000160993	ALKBH4	---	0	0	0000	0
uc010cpw.3	ENSG00000091542	ALKBH5	TTTAAA_1.000_+_343	1	-1	0000	0
uc002ocv.1	ENSG00000239382	ALKBH6	---	0	0	1111	0
uc002meo.2	ENSG00000125652	ALKBH7	---	0	-1	0000	0
uc009yxp.3	ENSG00000137760	ALKBH8	---	0	-1	0010	0
uc010ewt.3	ENSG00000151360	ALLC	---	0	0	0000	0
uc002sje.1	ENSG00000116127	ALMS1	---	0	-2	0000	0
uc010yrl.2	ENSG00000163016	ALMS1P	---	0	0	0000	0
uc002gdx.4	ENSG00000108839	ALOX12	---	0	0	0000	0
uc002gjy.1	ENSG00000179477	ALOX12B	---	0	1	0000	0
uc002fyh.3	ENSG00000161905	ALOX15	---	0	0	0000	0
uc002gju.3	ENSG00000179593	ALOX15B	---	0	0	0000	0
uc001jce.3	ENSG00000012779	ALOX5	TTCGAG_1.000_+_235	1	1	0000	0
uc010tdr.2	ENSG00000132965	ALOX5AP	---	0	-1	0000	0
uc010vuo.2	ENSG00000179148	ALOXE3	CTTGAA_1.000_-_-297;TTTGAA_1.000_-_-893	1	0	0010	0
uc002vst.4	ENSG00000163295	ALPI	---	0	0	0000	0
uc003ian.4	ENSG00000073331	ALPK1	---	0	0	0000	0
uc002lhj.4	ENSG00000198796	ALPK2	TAGGAA_0.932_-_-1;TTTGAG_0.999_-_-935;TTTAAA_0.925_+_938;TTTGAA_0.982_+_-956	1	0	0000	0
uc002ble.3	ENSG00000136383	ALPK3	---	0	0	0000	0
uc001bet.3	ENSG00000162551	ALPL	---	0	0	0000	0
uc002vsq.3	ENSG00000163283	ALPP	---	0	0	0000	0
uc002vss.4	ENSG00000163286	ALPPL2	---	0	0	0000	0
uc002uyo.3	ENSG00000003393	ALS2	---	0	0	0000	0
uc003cqb.2	ENSG00000178038	ALS2CL	---	0	2	0000	0
uc002uyf.3	ENSG00000155754	ALS2CR11	---	0	0	0000	0
uc002uya.4	ENSG00000155749	ALS2CR12	---	0	0	0000	0
uc002uzo.2	ENSG00000138380	ALS2CR8	TTTGAA_1.000_+_86	1	1	0000	0
uc001tae.4	ENSG00000180318	ALX1	CTTGAA_1.000_-_-191;CTTGAA_1.000_-_-569	1	0	0000	0
uc001dzb.3	ENSG00000156150	ALX3	---	0	0	0000	0
uc001myb.3	ENSG00000052850	ALX4	---	0	0	0000	0
uc002kbu.2	ENSG00000183684	ALYREF	---	0	-3	0000	0
uc003jij.3	ENSG00000242110	AMACR	---	0	1	0000	0
uc003hfl.3	ENSG00000178522	AMBN	TTTAAA_1.000_+_-32;TTTGAT_1.000_+_-52;TAGGAA_0.996_-_170	1	0	0000	0
uc004bie.4	ENSG00000106927	AMBP	---	0	0	0000	0
uc001ncu.1	ENSG00000110497	AMBRA1	---	0	0	0000	0
uc003puk.1	ENSG00000123505	AMD1	TTCGAA_1.000_+_341	1	-3	1000	0
uc001tel.2	ENSG00000139344	AMDHD1	---	0	0	0000	0
uc010uwc.2	ENSG00000162066	AMDHD2	TTTGAG_0.998_+_460	1	0	0000	0
uc004cus.3	ENSG00000125363	AMELX	TTTGAA_0.909_-_28	1	0	0000	0
uc004fqz.3	ENSG00000099721	AMELY	---	0	0	0000	0
uc001uqb.3	ENSG00000165566	AMER2	---	0	0	0000	0
uc002trw.2	ENSG00000178171	AMER3	---	0	0	0000	0
uc002eiy.3	ENSG00000159461	AMFR	---	0	-1	0000	0
uc002lvh.2	ENSG00000104899	AMH	---	0	0	0000	0
uc001scx.2	ENSG00000135409	AMHR2	TTTGAG_1.000_+_463	1	0	1000	0
uc001psk.2	ENSG00000160593	AMICA1	---	0	1	0000	0
uc001dxx.4	ENSG00000181754	AMIGO1	---	0	0	0000	0
uc001rpk.3	ENSG00000139211	AMIGO2	TTTGAG_0.942_+_335	1	-1	0000	0
uc003cxj.3	ENSG00000176020	AMIGO3	---	0	0	0000	0
uc004eoo.3	ENSG00000101935	AMMECR1	---	0	-1	0000	0
uc002tpl.3	ENSG00000144233	AMMECR1L	TTTGTA_0.953_+_644	1	-1	0000	0
uc001ymg.4	ENSG00000166126	AMN	---	0	0	0000	0
uc001rkq.4	ENSG00000151743	AMN1	---	0	1	0000	0
uc004epr.3	ENSG00000126016	AMOT	---	0	-1	0000	0
uc001pfb.3	ENSG00000166025	AMOTL1	---	0	2	0000	0
uc003eqg.1	ENSG00000114019	AMOTL2	TTTGAT_1.000_-_17;TTTGAA_0.976_+_-518;TTTGTA_1.000_-_-541	1	0	0000	0
uc001efe.2	ENSG00000116748	AMPD1	TTTGAT_0.999_+_20;TTTGAT_1.000_+_-41	1	0	0000	0
uc001dyc.1	ENSG00000116337	AMPD2	---	0	0	0000	0
uc001min.1;uc009yfv.1	ENSG00000133805	AMPD3	---	0	4	0000	0
uc003tgu.3	ENSG00000078053	AMPH	---	0	0	0000	0
uc003cww.3	ENSG00000145020	AMT	TTTGTA_1.000_-_-9	1	2	0000	0
uc003hfk.1	ENSG00000187689	AMTN	TTTAAA_0.991_+_-40	1	1	0000	0
uc001duv.3	ENSG00000237763	AMY1A	TTTGAA_0.997_+_745	1	0	0000	0
uc001duz.3;uc001duw.1	ENSG00000187733;ENSG00000174876	AMY1C	TTTGAA_0.997_+_745	1	0	0000	0
uc001dut.3;uc010our.1	ENSG00000243480;---	AMY2A	TTTGAA_1.000_+_158;CTTGAA_0.964_+_185	1	0	0000	0
uc001duq.3	ENSG00000240038	AMY2B	---	0	0	0000	0
uc003smr.1	ENSG00000174945	AMZ1	---	0	0	0000	0
uc002jgr.1;---	ENSG00000262747;ENSG00000196704	AMZ2	---	0	4	0000	0
uc002thi.3	ENSG00000153107	ANAPC1	---	0	-2	0000	0
uc003ijw.4	ENSG00000164162	ANAPC10	---	0	-1	1110	0
uc002kby.1	ENSG00000141552	ANAPC11	---	0	0	0000	0
uc003eqi.3	ENSG00000129055	ANAPC13	---	0	-1	0000	0
uc021psp.1	ENSG00000166295	ANAPC16	---	0	0	0000	0
uc004clr.1	ENSG00000176248	ANAPC2	---	0	0	0000	0
uc003gro.3	ENSG00000053900	ANAPC4	---	0	-1	0000	0
uc001uag.3	ENSG00000089053	ANAPC5	---	0	-2	0000	0
uc001tqo.2	ENSG00000196510	ANAPC7	---	0	-1	0000	0
uc001vxz.3	ENSG00000214274	ANG	TTTGTA_0.940_+_81	1	0	0000	0
uc001xsv.3	ENSG00000013523	ANGEL1	---	0	0	0000	0
uc001hjz.3	ENSG00000174606	ANGEL2	---	0	-1	0000	0
uc003ymn.3	ENSG00000154188	ANGPT1	TTTGTA_1.000_-_-48;TTTGAA_0.995_+_340;TTTGAG_0.979_-_348;TTTAAA_0.995_+_-655	1	1	0000	0
uc003wqj.4	ENSG00000091879	ANGPT2	TAGGAA_0.992_-_-237;TAGGAA_0.997_+_-353;TTTGTA_0.951_-_-373	1	0	0000	0
uc002wei.3	ENSG00000101280	ANGPT4	---	0	1	0000	0
uc001gma.3	ENSG00000116194	ANGPTL1	---	0	-1	0000	0
uc004bqr.1	ENSG00000136859	ANGPTL2	TTTGAA_1.000_+_133	1	3	0000	0
uc001das.1	ENSG00000132855	ANGPTL3	TTTGAT_0.944_+_127;TTTGAT_0.999_+_-151;TTTGAA_1.000_-_271;TTTGAT_1.000_+_283;TTTGAT_1.000_-_330;CTTGAA_0.993_+_403;TTTGAG_0.999_-_419;CTTGAA_0.994_+_421;TTTGAA_0.998_-_502	1	0	0000	0
uc002mjq.1	ENSG00000167772	ANGPTL4	---	0	1	0000	0
uc001pgl.3	ENSG00000187151	ANGPTL5	---	0	0	1000	0
uc002mmy.1	ENSG00000130812	ANGPTL6	---	0	0	0000	0
uc001ase.3	ENSG00000171819	ANGPTL7	---	0	0	0000	0
uc003xom.3	ENSG00000029534	ANK1	---	0	2	0000	0
uc003ibe.4	ENSG00000145362	ANK2	TTTGAT_0.965_+_63;TAGGAA_0.983_+_-262	1	2	0000	0
uc001jky.3	ENSG00000151150	ANK3	TTTAAA_0.997_+_170;TAGGAA_0.995_-_-208;TTTAAA_0.999_+_-405	1	3	0000	0
uc002uqw.2	ENSG00000151687	ANKAR	TTTGAA_0.998_-_481;TTTGAA_1.000_+_609;TTTGAT_1.000_-_813;TTTGAT_1.000_-_855	1	0	0000	0
uc002aoa.3	ENSG00000166839	ANKDD1A	---	0	0	0000	0
uc010izt.3	ENSG00000189045	ANKDD1B	---	0	0	0000	0
uc002iun.1	ENSG00000153930	ANKFN1	TAGGAA_0.994_+_58	1	0	0000	0
uc002fxo.3	ENSG00000185722	ANKFY1	---	0	0	0010	0
uc003jfm.4	ENSG00000154122	ANKH	---	0	1	0000	0
uc003lfs.2	ENSG00000254996;ENSG00000131503	ANKHD1	TTTGAG_0.923_+_683;TTTGAG_1.000_+_188;CTTGAA_1.000_-_388	1	-1	0000	0
uc003ulw.2	ENSG00000001629	ANKIB1	TTTGAG_0.991_-_564;TTTGAG_0.994_+_835;TTTGAG_0.985_+_890	1	0	0010	0
uc001pny.3	ENSG00000170209	ANKK1	TTCGAG_0.900_+_155	1	0	0000	0
uc002nga.2	ENSG00000160117	ANKLE1	---	0	0	0000	0
uc001ukx.2	ENSG00000176915	ANKLE2	---	0	-2	0000	0
uc002vyz.1	ENSG00000144504	ANKMY1	---	0	0	0000	0
uc003sti.3	ENSG00000106524	ANKMY2	---	0	1	0000	0
uc003kcu.2	ENSG00000164331	ANKRA2	---	0	4	0000	0
uc001khe.1	ENSG00000148677	ANKRD1	---	0	2	0000	0
uc001vrn.3	ENSG00000088448	ANKRD10	---	0	-1	0000	0
uc002fmx.1	ENSG00000167522	ANKRD11	---	0	1	0000	0
uc002knv.3	ENSG00000101745	ANKRD12	CTTGAA_0.947_-_99	1	0	0000	0
uc001tpx.3	ENSG00000076513	ANKRD13A	---	0	0	0000	0
uc002hei.3	ENSG00000198720	ANKRD13B	TTTGTA_1.000_-_-435	1	0	0000	0
uc001dex.4	ENSG00000118454	ANKRD13C	---	0	-1	0000	0
uc001okd.2	ENSG00000172932	ANKRD13D	TTCGAA_0.929_+_-766	1	0	0000	0
uc010qat.2	ENSG00000134461	ANKRD16	---	0	-2	0000	0
uc003hgp.3	ENSG00000132466	ANKRD17	---	0	-2	0000	0
uc004abg.4	ENSG00000180071	ANKRD18A	---	0	-1	0000	0
uc010mjw.2	ENSG00000230453	ANKRD18B	---	0	0	0000	0
uc011lua.1	---	ANKRD19P	---	0	0	0000	0
uc001knw.3	ENSG00000165887	ANKRD2	---	0	0	0000	0
uc004aeu.3	ENSG00000196774	ANKRD20A1	---	0	0	0000	0
uc004acd.3;uc010fhq.2	---;ENSG00000183148	ANKRD20A2	---	0	0	0000	0
uc004acw.1	ENSG00000132498	ANKRD20A3	---	0	0	0000	0
uc004afn.3	ENSG00000172014	ANKRD20A4	---	0	0	0000	0
uc010xag.2	---	ANKRD20A5P	---	0	0	0000	0
uc001kfj.4	ENSG00000152766	ANKRD22	---	0	-1	0000	0
uc002sxa.3	ENSG00000163126	ANKRD23	---	0	0	0000	0
uc010dtt.1	ENSG00000089847	ANKRD24	---	0	1	0000	0
uc009xku.1	ENSG00000107890	ANKRD26	---	0	0	0000	0
uc002ntn.1	ENSG00000105186	ANKRD27	---	0	-2	0000	0
uc003caj.1	ENSG00000206560	ANKRD28	---	0	-3	0000	0
uc002kun.3	ENSG00000154065	ANKRD29	---	0	0	0000	0
uc001iza.1	ENSG00000148513	ANKRD30A	---	0	0	0000	0
uc010dlo.2	ENSG00000180777	ANKRD30B	---	0	0	0000	0
uc002tti.3	ENSG00000163046	ANKRD30BL	---	0	0	0000	0
uc003kdo.2	ENSG00000145700	ANKRD31	---	0	0	0000	0
uc003kkr.4	ENSG00000133302	ANKRD32	---	0	-3	1110	0
uc001rzd.3	ENSG00000167612	ANKRD33	---	0	0	0000	0
uc021xwp.1	ENSG00000164236	ANKRD33B	TTTGAG_0.996_+_263	1	0	0000	0
uc001enq.1	ENSG00000181039	ANKRD34A	---	0	0	0000	0
uc003kgw.3	ENSG00000189127	ANKRD34B	---	0	0	0000	0
uc002bet.3	ENSG00000235711	ANKRD34C	---	0	0	0000	0
uc001eob.1	ENSG00000198483	ANKRD35	---	0	0	0000	0
uc010yva.2	ENSG00000135976	ANKRD36	---	0	0	0010	0
uc010yvc.1	---	ANKRD36B	---	0	-1	0010	0
---	ENSG00000174501	ANKRD36C	---	0	-1	0010	0
uc003ixm.3	ENSG00000186352	ANKRD37	TTTAAA_0.958_+_127	1	0	0000	0
uc002sxd.4	ENSG00000213337	ANKRD39	---	0	0	0000	0
uc002iso.3	ENSG00000154945	ANKRD40	TAGGAA_0.994_+_-924	1	-1	0000	0
uc001ozz.1	ENSG00000137494	ANKRD42	---	0	1	0000	0
uc021vuj.1	ENSG00000065413	ANKRD44	---	0	-1	0000	0
uc001gja.1	ENSG00000183831	ANKRD45	---	0	0	0100	0
uc003yjo.1	ENSG00000186106	ANKRD46	---	0	1	0000	0
uc001pew.3	ENSG00000168876	ANKRD49	---	0	0	1111	0
uc002wnp.3	ENSG00000132623	ANKRD5	---	0	0	0000	0
uc010inw.3	ENSG00000151458	ANKRD50	---	0	0	0000	0
uc001skm.4	ENSG00000139645	ANKRD52	---	0	-1	0000	0
uc002shl.4	ENSG00000144031	ANKRD53	---	0	0	0000	0
uc003auc.3	ENSG00000100124	ANKRD54	---	0	-1	1000	0
uc003jqu.3	ENSG00000164512	ANKRD55	---	0	0	0000	0
uc003pni.4	ENSG00000135299	ANKRD6	---	0	0	0000	0
---	ENSG00000124227	ANKRD60	---	0	0	0000	0
uc002kqs.3	ENSG00000181626	ANKRD62	---	0	0	0000	0
uc021sjf.1	ENSG00000230778	ANKRD63	---	0	0	0000	0
uc010nyo.2	ENSG00000235098	ANKRD65	---	0	0	0000	0
uc011dwf.2	ENSG00000230062	ANKRD66	---	0	0	0000	0
uc003vji.3	ENSG00000106013	ANKRD7	---	0	0	0000	0
uc001ylz.1	ENSG00000156381	ANKRD9	---	0	0	0000	0
uc003ojx.4	ENSG00000064999	ANKS1A	---	0	0	1110	0
uc001tge.2	ENSG00000185046	ANKS1B	TTTGAG_0.949_+_88	1	0	0000	0
uc002cxj.2	ENSG00000168096	ANKS3	---	0	0	0010	0
uc010bwp.1	ENSG00000175311	ANKS4B	---	0	0	0000	0
uc004ayu.3	ENSG00000165138	ANKS6	---	0	-1	0000	0
uc003exl.3	ENSG00000206199	ANKUB1	---	0	0	0000	0
uc002vkg.3	ENSG00000163516	ANKZF1	TTTGAT_1.000_-_-364	1	0	0000	0
uc001opj.3	ENSG00000131620	ANO1	---	0	0	0000	0
uc003cmv.3	ENSG00000160746	ANO10	---	0	0	0000	0
uc001qnm.2	ENSG00000047617	ANO2	---	0	0	0000	0
uc001mqt.4	ENSG00000134343	ANO3	TTTAAA_1.000_+_176;TAGGAA_0.989_+_-261	1	0	0000	0
uc001thw.2	ENSG00000151572	ANO4	CTTGAA_1.000_+_677	1	1	0000	0
uc001mqi.2	ENSG00000171714	ANO5	---	0	0	0010	0
uc010slf.2	ENSG00000177119	ANO6	---	0	-2	0000	0
uc002wax.2	ENSG00000146205	ANO7	---	0	0	0000	0
uc002ngf.2	ENSG00000074855	ANO8	---	0	0	0000	0
uc001lpi.2	ENSG00000185101	ANO9	---	0	1	0000	0
uc002arl.3	ENSG00000140350	ANP32A	TTTGAA_1.000_+_85	1	-1	0000	0
uc004aya.3	ENSG00000136938	ANP32B	TTTGAA_0.995_+_325	1	-3	0100	0
uc011cjk.2	---	ANP32C	TTTGAG_0.988_-_-884	1	-1	0000	0
uc010slt.2	ENSG00000139223	ANP32D	---	0	0	0000	0
uc002bop.4	ENSG00000166825	ANPEP	---	0	1	0000	0
uc002sfg.3	ENSG00000169604	ANTXR1	TTTAAA_0.999_+_7;TTTGAA_1.000_+_-21;CTTGAA_0.997_+_145;CTTGAA_1.000_+_197	1	-2	0000	0
uc003hlz.4	ENSG00000163297	ANTXR2	---	0	0	0000	0
uc004ajf.1	ENSG00000135046	ANXA1	TTTGAA_0.980_-_-87;TTTGAG_0.945_-_577	1	1	0000	0
uc003irm.3	ENSG00000109511	ANXA10	---	0	0	0000	0
uc001kbt.1	ENSG00000122359	ANXA11	---	0	0	0000	0
uc003yqt.3	ENSG00000104537	ANXA13	TTTGAA_0.992_+_-56	1	0	0000	0
uc010mjx.3;uc002agm.3	---;ENSG00000182718	ANXA2	---	0	0	0000	0
---	ENSG00000177721	ANXA2R	---	0	1	0000	0
uc003hld.3	ENSG00000138772	ANXA3	---	0	-2	0000	0
uc002sfr.4	ENSG00000196975	ANXA4	---	0	5	0000	0
uc003idv.4	ENSG00000164111	ANXA5	---	0	0	0000	0
uc003ltl.2	ENSG00000197043	ANXA6	---	0	-1	0000	0
uc001jtz.2	ENSG00000138279	ANXA7	---	0	-1	0000	0
---	ENSG00000265190	ANXA8	---	0	1	0000	0
uc001jev.3;uc001jeh.3	ENSG00000165390;ENSG00000150165	ANXA8L1	---	0	0	0000	0
uc001jem.3	ENSG00000186807	ANXA8L2	---	0	0	0000	0
uc001ewa.2	ENSG00000143412	ANXA9	---	0	2	0000	0
uc022abu.1	ENSG00000136250	AOAH	---	0	0	0000	0
uc002ibu.3	ENSG00000131480	AOC2	---	0	0	0000	0
uc002ibv.3	ENSG00000131471	AOC3	---	0	0	0000	0
uc002uvx.3	ENSG00000138356	AOX1	---	0	1	0000	0
uc003iaj.4	ENSG00000138660	AP1AR	---	0	0	0000	0
uc003afj.3	ENSG00000100280	AP1B1	---	0	0	0000	0
uc010cgg.3	ENSG00000166747	AP1G1	TTCGAG_0.998_-_294;CTTGAA_0.940_-_580	1	0	0000	0
uc001wkl.2	ENSG00000213983	AP1G2	TTTGAA_1.000_+_29;TTTGAA_0.994_+_74;TAGGAA_0.999_-_-300;TAGGAA_1.000_+_-683;TTTGAT_1.000_-_-698;TTTGTA_1.000_-_-170;TTTAAA_1.000_+_183;TTTGAT_1.000_-_257	1	0	0100	0
uc002ndv.2	ENSG00000072958	AP1M1	---	0	-1	0000	0
uc002mpc.3	ENSG00000129354	AP1M2	---	0	0	0000	0
uc003uxv.4	ENSG00000106367	AP1S1	---	0	0	0000	0
uc004cxi.3;uc010wot.1	ENSG00000182287;---	AP1S2	---	0	0	0000	0
uc002vnn.3	ENSG00000152056	AP1S3	---	0	0	0000	0
uc002ppn.3	ENSG00000196961	AP2A1	---	0	0	0000	0
uc001lst.2	ENSG00000183020	AP2A2	---	0	-1	0000	0
uc002hjq.3	ENSG00000006125	AP2B1	---	0	0	0100	0
uc003fmw.3	ENSG00000161203	AP2M1	TTTGTA_0.999_+_-51	1	0	0000	0
uc002pft.1	ENSG00000042753	AP2S1	---	0	0	0000	0
uc003kfj.3	ENSG00000132842	AP3B1	---	0	1	0000	0
uc010uoh.2	ENSG00000103723	AP3B2	---	0	0	0000	0
uc002luz.3	ENSG00000065000	AP3D1	---	0	0	0000	0
uc001jwh.3	ENSG00000185009	AP3M1	---	0	0	0100	0
uc003xoo.3	ENSG00000070718	AP3M2	---	0	-2	0000	0
uc003krl.3	ENSG00000177879	AP3S1	---	0	0	0100	0
---	ENSG00000157823	AP3S2	---	0	0	0000	0
uc001eeb.3	ENSG00000134262	AP4B1	---	0	0	1110	0
uc001zyx.2	ENSG00000081014	AP4E1	TTTGAA_0.946_-_3	1	0	0010	0
uc003utb.4	ENSG00000221838	AP4M1	TTTGTA_1.000_-_262	1	0	1111	0
uc021rry.1	ENSG00000100478	AP4S1	TTCGAG_0.943_-_846	1	1	0000	0
uc001tfz.3	ENSG00000120868	APAF1	---	0	3	0110	0
uc004ahh.2	ENSG00000107282	APBA1	TTTGTA_0.934_-_710	1	0	0000	0
uc001zck.3	ENSG00000034053	APBA2	---	0	0	0000	0
uc002lyp.1	ENSG00000011132	APBA3	---	0	0	0100	0
uc001mdc.1;uc001mcy.1	---;ENSG00000166313	APBB1	---	0	0	0000	0
uc001iss.3	ENSG00000077420	APBB1IP	---	0	0	0000	0
uc003gvn.3	ENSG00000163697	APBB2	TAGGAA_1.000_-_104	1	0	0000	0
uc003lge.1	ENSG00000113108	APBB3	---	0	1	0000	0
uc003kpy.4	ENSG00000134982	APC	---	0	2	0000	0
uc002lsr.1	ENSG00000115266	APC2	---	0	0	0000	0
uc002kom.4	ENSG00000154856	APCDD1	---	0	1	0000	0
uc002xze.1	ENSG00000198768	APCDD1L	---	0	0	0000	0
uc001ftv.3	ENSG00000132703	APCS	TTTGTA_0.998_+_293;TAGGAA_0.972_-_305;TTCGAG_0.901_+_378	1	0	0000	0
uc003cxf.3	ENSG00000164062	APEH	---	0	0	0000	0
uc021rnr.1	ENSG00000100823	APEX1	TTTGAA_0.904_-_-465;TTCGAG_1.000_+_940	1	-2	0000	0
uc004dtz.3	ENSG00000169188	APEX2	---	0	-3	0000	0
uc001ety.2	ENSG00000117362	APH1A	TTTGTA_0.996_-_-138;CTTGAA_1.000_+_-187	1	-2	0010	0
uc002ama.3	ENSG00000138613	APH1B	---	0	0	0000	0
uc010rfh.1	ENSG00000166181	API5	---	0	-2	0000	0
uc001mvs.2	ENSG00000149089	APIP	---	0	0	0000	0
uc021ogd.1	ENSG00000175279;ENSG00000251503	APITD1	---	0	-2	1110	0
uc002sep.3	ENSG00000169621	APLF	TTCGAG_1.000_+_186	1	0	1111	0
uc004eus.3	ENSG00000171388	APLN	TTTGTA_0.999_+_-24;TTTGAA_1.000_-_-300	1	-1	0000	0
uc001njo.3	ENSG00000134817	APLNR	---	0	0	0000	0
uc002ocf.3	ENSG00000105290	APLP1	---	0	3	0000	0
uc021qsg.1	ENSG00000084234	APLP2	TTTAAA_0.949_+_764	1	-1	0000	0
uc001ppv.1	ENSG00000118137	APOA1	CTTGAA_1.000_-_-126	1	0	0000	0
uc001fph.3	ENSG00000163382	APOA1BP	TTTGAG_0.999_-_704	1	-2	0000	0
uc001fzc.1	ENSG00000158874	APOA2	---	0	0	0000	0
uc001pps.1	ENSG00000110244	APOA4	TTTAAA_0.987_+_-36	1	0	0000	0
uc009yzf.3	ENSG00000110243	APOA5	TTTGAA_1.000_-_-62	1	0	0000	0
uc002red.3	ENSG00000084674	APOB	---	0	0	0000	0
uc001qtb.3	ENSG00000111701	APOBEC1	---	0	0	0000	0
uc003opl.3	ENSG00000124701	APOBEC2	TTTGAG_1.000_+_262	1	0	0000	0
---	ENSG00000128383;ENSG00000262156	APOBEC3A	---	0	0	0000	0
uc003awo.1	ENSG00000179750	APOBEC3B	---	0	-2	1111	0
uc003awr.3	ENSG00000244509	APOBEC3C	---	0	4	0110	0
uc003awt.4	ENSG00000243811	APOBEC3D	---	0	0	1110	0
uc003aww.3	ENSG00000128394	APOBEC3F	---	0	0	0000	0
---	ENSG00000239713	APOBEC3G	---	0	1	0000	0
uc021wpt.1	ENSG00000100298	APOBEC3H	---	0	1	0000	0
uc001gqn.3	ENSG00000173627	APOBEC4	---	0	0	0000	0
uc002dqb.2	ENSG00000184730	APOBR	---	0	0	0000	0
uc002pae.1	ENSG00000130208	APOC1	---	0	0	0000	0
---	ENSG00000234906	APOC2	---	0	0	0000	0
uc001ppt.1	ENSG00000110245	APOC3	---	0	0	0000	0
---;uc002pah.3	ENSG00000224916	APOC4	---	0	1	0000	0
uc003fur.2	ENSG00000189058	APOD	---	0	0	0000	0
uc002pab.3	ENSG00000130203	APOE	TTTGAA_1.000_+_571	1	1	0000	0
uc001sle.1	ENSG00000175336	APOF	---	0	-1	0000	0
uc002jfn.4	ENSG00000091583	APOH	---	0	0	0000	0
uc011amp.2	ENSG00000100342	APOL1	---	0	-1	0000	0
uc003apa.3	ENSG00000128335	APOL2	---	0	0	0000	0
uc003aot.3	ENSG00000128284	APOL3	---	0	0	0000	0
uc003aox.3	ENSG00000100336	APOL4	---	0	0	0000	0
uc003aof.3	ENSG00000128313	APOL5	---	0	0	0000	0
uc003aoe.3	ENSG00000221963	APOL6	---	0	-1	0000	0
uc001rau.4	ENSG00000178878	APOLD1	TTTGAA_1.000_+_-176	1	0	1010	0
uc003nvl.3	ENSG00000204444	APOM	---	0	1	0000	0
uc004dax.3	ENSG00000184831	APOO	---	0	0	0000	0
uc004eem.3	ENSG00000155008	APOOL	---	0	0	0000	0
---	ENSG00000256053	APOPT1	---	0	0	0000	0
uc002ylz.3	ENSG00000142192	APP	CTTGAA_0.902_+_-294	1	2	0000	0
uc002iys.1	ENSG00000062725	APPBP2	---	0	0	0000	0
uc003dio.3	ENSG00000157500	APPL1	TTTGAT_0.993_-_872	1	-2	0000	0
uc001tlf.1	ENSG00000136044	APPL2	---	0	0	0000	0
uc002flv.3	ENSG00000198931	APRT	---	0	-1	0000	0
uc003zry.3	ENSG00000137074	APTX	---	0	1	0100	0
---	ENSG00000240583	AQP1	---	0	0	0000	0
uc001feu.3	ENSG00000143595	AQP10	TTTAAA_1.000_+_-65;TTTGTA_1.000_+_134	1	0	0000	0
uc001oyj.3	ENSG00000178301	AQP11	TTTGAG_0.984_-_853	1	-1	0000	0
uc002vzu.3	ENSG00000184945	AQP12A	---	0	0	0000	0
uc010fzj.3	ENSG00000185176	AQP12B	---	0	0	0000	0
uc001rvn.3	ENSG00000167580	AQP2	---	0	0	0000	0
uc003zsx.3	ENSG00000165272	AQP3	---	0	2	0000	0
uc002kwa.3	ENSG00000171885	AQP4	TTTGAA_1.000_+_-84;CTTGAA_1.000_+_-90	1	0	0010	0
uc001rvo.2	ENSG00000161798	AQP5	---	0	0	0000	0
uc001rvr.1	ENSG00000086159	AQP6	---	0	0	0000	0
uc003zst.3	ENSG00000165269	AQP7	---	0	1	0000	0
uc002doc.3	ENSG00000103375	AQP8	TTTAAA_0.951_+_-46	1	1	0000	0
uc002aez.2	ENSG00000103569	AQP9	CTTGAA_0.935_-_396;CTTGAA_0.962_+_408	1	0	0000	0
uc003kro.3	ENSG00000172901	AQPEP	---	0	0	0000	0
uc001ziv.3	ENSG00000021776	AQR	---	0	-1	0000	0
uc004dwu.2	ENSG00000169083	AR	TTTAAA_0.994_+_233	1	0	0000	0
uc011mlp.2	ENSG00000078061	ARAF	---	0	0	0000	0
uc001osu.3	ENSG00000186635	ARAP1	---	0	1	0000	0
uc003gsq.2	ENSG00000047365	ARAP2	TTTGAT_0.944_-_856	1	-2	0000	0
uc003llm.3	ENSG00000120318	ARAP3	TTTGTA_0.999_+_-970	1	0	0000	0
uc003ywn.1	ENSG00000198576	ARC	---	0	2	0000	0
uc001ptq.3	ENSG00000095139	ARCN1	---	0	0	0000	0
uc021xpc.1	ENSG00000109321	AREG	---	0	1	0000	0
uc001hrr.3	ENSG00000143761	ARF1	---	0	-1	0000	0
uc001rsr.2	ENSG00000134287	ARF3	TTTGAA_0.996_-_340;TAGGAA_1.000_-_931	1	0	0000	0
uc003dix.4	ENSG00000168374	ARF4	---	0	0	0000	0
uc003vmb.2	ENSG00000004059	ARF5	TTTGTA_1.000_-_772	1	0	0000	0
uc001wxg.4	ENSG00000165527	ARF6	TTTGTA_1.000_-_884	1	-2	0000	0
uc002yel.3	ENSG00000101199	ARFGAP1	---	0	0	0000	0
uc001ndt.3	ENSG00000149182	ARFGAP2	---	0	-1	0000	0
uc003bdd.2	ENSG00000242247	ARFGAP3	---	0	3	0000	0
uc003xxo.2	ENSG00000066777	ARFGEF1	---	0	1	0000	0
uc002xtx.4	ENSG00000124198	ARFGEF2	---	0	5	0000	0
uc003imz.3	ENSG00000164144	ARFIP1	---	0	0	0000	0
uc010ran.2	ENSG00000132254	ARFIP2	---	0	-1	0000	0
uc002ygc.3	ENSG00000101246	ARFRP1	---	0	0	0000	0
uc003qcp.2	ENSG00000118520	ARG1	TTTGAG_0.982_-_129	1	0	0000	0
uc001xjs.3	ENSG00000081181	ARG2	---	0	1	0000	0
uc003eef.3	ENSG00000186103	ARGFX	---	0	0	0000	0
uc001vqk.4	ENSG00000134884	ARGLU1	---	0	-1	0000	0
uc001ndd.3	ENSG00000175220	ARHGAP1	---	0	0	0000	0
uc003ilf.3	ENSG00000071205	ARHGAP10	TTTGAT_0.985_-_111	1	1	0000	0
uc001ivz.1	ENSG00000165322	ARHGAP12	TTTAAA_0.937_+_428	1	0	0000	0
uc002tvm.4	ENSG00000075884	ARHGAP15	TTTAAA_0.998_+_-45;TTTGAA_0.925_-_-101;TTTGAA_0.922_+_417;CTTGAA_0.954_+_549	1	0	0000	0
uc002dnb.3	ENSG00000140750	ARHGAP17	---	0	0	0000	0
uc003qbr.3	ENSG00000146376	ARHGAP18	---	0	-3	0000	0
uc001knb.3	ENSG00000213390;ENSG00000269891	ARHGAP19	TTTGAA_0.995_-_-152	1	-5	0000	0
uc001pkz.1	ENSG00000137727	ARHGAP20	---	0	1	0000	0
uc001isb.2	ENSG00000107863	ARHGAP21	---	0	-1	0000	0
uc001jgt.3	ENSG00000128805	ARHGAP22	---	0	1	0000	0
uc021twd.1	ENSG00000225485	ARHGAP23	---	0	0	0000	0
uc003hpk.3	ENSG00000138639	ARHGAP24	---	0	0	0000	0
uc010fdg.3	ENSG00000163219	ARHGAP25	TTTGAG_1.000_-_-32	1	0	0000	0
uc011dbj.2	ENSG00000145819	ARHGAP26	TTCGAG_0.928_+_-361;TTTAAA_1.000_+_880	1	0	0000	0
uc010dal.3;uc002iix.3	ENSG00000159314	ARHGAP27	---	0	1	0000	0
uc002kne.3	ENSG00000088756	ARHGAP28	---	0	-1	0000	0
uc001dqj.4	ENSG00000137962	ARHGAP29	---	0	-1	0000	0
uc001fxl.3	ENSG00000186517	ARHGAP30	---	0	0	0000	0
uc003ecj.4	ENSG00000031081	ARHGAP31	TTTGTA_1.000_+_-10;TTTGAG_0.991_+_-875;TTTGAG_0.989_-_-893;TTTGAA_0.912_+_-929	1	0	0000	0
uc009zcp.3	ENSG00000134909	ARHGAP32	---	0	0	0000	0
uc002obs.2	ENSG00000004777	ARHGAP33	---	0	0	0000	0
uc010ekv.3	ENSG00000160007	ARHGAP35	TAGGAA_0.953_+_-190;TTTGAG_1.000_+_433;TAGGAA_0.993_+_513;TTTGAT_0.999_+_520;TTTGAA_0.995_+_778	1	-2	0000	0
uc004evz.3	ENSG00000147256	ARHGAP36	TTTGAG_1.000_+_182;TTTGAT_0.998_-_-885;TTTGAT_0.999_-_-892	1	0	0000	0
uc003zds.1	ENSG00000147799	ARHGAP39	---	0	-1	0000	0
uc004fjk.2	ENSG00000089820	ARHGAP4	---	0	0	0000	0
uc021wdn.1	ENSG00000124143	ARHGAP40	---	0	0	0000	0
uc001pge.2	ENSG00000165895	ARHGAP42	TAGGAA_1.000_-_38;TTTGAA_1.000_+_255	1	2	0000	0
uc002gnr.4	ENSG00000006740	ARHGAP44	---	0	0	0000	0
uc001wrn.3	ENSG00000100852	ARHGAP5	---	0	-2	0000	0
uc004cup.1	ENSG00000047648	ARHGAP6	---	0	0	0000	0
uc011aqi.2	ENSG00000241484;ENSG00000248405	ARHGAP8	---	0	0	0000	0
uc001soc.3	ENSG00000123329	ARHGAP9	---	0	0	0000	0
uc002kbq.3	ENSG00000141522	ARHGDIA	---	0	-2	0000	0
uc001rcq.1	ENSG00000111348	ARHGDIB	TTTGAG_1.000_-_-52;TTTGAG_0.991_+_-713;TTTAAA_0.978_+_-738	1	-1	0000	0
uc002cgm.1	ENSG00000242173	ARHGDIG	CTTGAA_0.984_-_-241	1	0	0000	0
uc002osa.3	ENSG00000076928	ARHGEF1	---	0	-2	0000	0
uc003wpr.3	ENSG00000104728	ARHGEF10	TTCGAG_0.980_-_-182	1	0	0000	0
uc001ban.3	ENSG00000074964	ARHGEF10L	---	0	1	0000	0
uc001fqn.3	ENSG00000132694	ARHGEF11	TTTGAA_0.989_+_321;TTTGTA_1.000_+_454;TTTAAA_1.000_+_631;TTTGAA_1.000_-_670;CTTGAA_1.000_-_721	1	-1	0000	0
uc001pxl.2	ENSG00000196914	ARHGEF12	TTTGAG_1.000_+_213	1	0	0000	0
uc002glc.3	ENSG00000198844	ARHGEF15	---	0	0	0000	0
uc001akg.4	ENSG00000130762	ARHGEF16	---	0	-1	0000	0
uc001otu.3	ENSG00000110237	ARHGEF17	CTTGAA_0.992_-_72	1	0	0000	0
uc002mgi.3	ENSG00000104880	ARHGEF18	---	0	0	0000	0
uc001ayc.1	ENSG00000142632	ARHGEF19	---	0	0	0000	0
uc001fmt.2	ENSG00000116584	ARHGEF2	TTTGAG_1.000_-_-35	1	-3	0000	0
uc009zpy.3	ENSG00000240771	ARHGEF25	TTTGAG_0.999_-_-21	1	1	0000	0
uc021xgc.1	ENSG00000114790	ARHGEF26	---	0	-2	0000	0
uc003dih.2	ENSG00000163947	ARHGEF3	---	0	3	0000	0
uc021vgd.1	ENSG00000214694	ARHGEF33	---	0	0	0000	0
uc003wdz.2	ENSG00000213214	ARHGEF35	---	0	0	0000	0
uc003lra.1	ENSG00000183111	ARHGEF37	---	0	0	0000	0
uc003hxv.2	ENSG00000236699	ARHGEF38	---	0	0	0000	0
uc010fmw.1	ENSG00000136002	ARHGEF4	---	0	1	0000	0
uc001vzp.3	ENSG00000165801	ARHGEF40	---	0	-2	0000	0
uc003wel.3	ENSG00000050327	ARHGEF5	TAGGAA_0.926_-_-45	1	0	0000	0
uc004fab.3	ENSG00000129675	ARHGEF6	TTTAAA_0.959_+_337	1	0	0000	0
uc001vrs.2	ENSG00000102606	ARHGEF7	---	0	0	0000	0
uc011mot.2	ENSG00000131089	ARHGEF9	---	0	0	0000	0
uc001bmv.1	ENSG00000117713	ARID1A	TTCGAG_1.000_-_684;TTTGAA_1.000_+_-730	1	-3	0000	0
uc003qqo.3	ENSG00000049618	ARID1B	TTTAAA_0.991_+_-471;TTTGAT_0.981_+_754	1	1	0000	0
uc001ros.1	ENSG00000189079	ARID2	TTTGAA_0.937_+_-11;TTTAAA_0.963_+_-46;TAGGAA_0.996_+_-73;TTTAAA_0.979_+_215;TTTAAA_0.997_+_-277;TTTGTA_0.998_+_319;TTTGAG_1.000_-_751;CTTGAA_1.000_-_897;TTTGAG_1.000_-_923	1	0	0000	0
uc002lql.3	ENSG00000116017	ARID3A	TTTAAA_0.959_+_-290;TTTGAA_0.979_+_885	1	1	0000	0
uc002ayd.3	ENSG00000179361	ARID3B	TTTGAG_0.957_+_686	1	0	1111	0
uc011lon.2	ENSG00000205143	ARID3C	---	0	0	0000	0
uc001xdp.3	ENSG00000032219	ARID4A	TTTGTA_1.000_-_593	1	0	0000	0
uc001hwq.3	ENSG00000054267	ARID4B	TTTGTA_0.996_-_-131	1	1	0100	0
uc002swe.3	ENSG00000196843	ARID5A	TTCGAG_1.000_-_395	1	0	0000	0
uc001jlt.2	ENSG00000150347	ARID5B	TTTGAT_1.000_-_-117;TTCGAG_1.000_-_-153;TTTGAT_1.000_-_-180;TTTGAT_1.000_+_207;CTTGAA_1.000_-_407;TTTGAA_1.000_-_-462;TTTGAG_1.000_+_-522;TTTGAA_1.000_-_-631;TTTGAG_0.997_-_682;TTTAAA_1.000_+_-731;TTTAAA_1.000_+_-919;CTTGAA_1.000_+_969	1	4	0000	0
uc002aut.4	ENSG00000166233	ARIH1	---	0	2	0000	0
uc003cvb.3	ENSG00000177479	ARIH2	TTTGAA_0.965_+_917	1	0	0000	0
uc001tib.3	ENSG00000120805	ARL1	---	0	0	0000	0
uc003mec.1	ENSG00000175414	ARL10	TTTGAA_0.962_-_-971	1	0	0000	0
uc001vdf.2	ENSG00000152213	ARL11	---	0	0	0000	0
uc011mrf.2	ENSG00000174225	ARL13A	---	0	0	0000	0
uc003fdq.3	ENSG00000179674	ARL14	TTTGAA_0.949_+_508;CTTGAA_0.999_-_757	1	0	0000	0
uc021yct.1	ENSG00000268223	ARL14EPL	TTTGAA_0.937_+_518	1	0	0000	0
uc003jpg.1	ENSG00000185305	ARL15	---	0	1	0000	0
uc002kbf.3	ENSG00000214087	ARL16	TTCGAG_0.999_+_-164	1	0	0010	0
uc002iks.2	ENSG00000185829	ARL17A	---	0	-1	0110	0
uc002ikk.3	ENSG00000228696	ARL17B	TTTGAA_0.996_-_-149	1	-1	0010	0
uc001och.4	ENSG00000213465	ARL2	---	0	-2	0000	0
uc002elf.1	ENSG00000102931	ARL2BP	TTTGAT_0.994_+_977	1	1	0000	0
uc001kwa.3	ENSG00000138175	ARL3	---	0	1	0000	0
uc003ssq.3	ENSG00000122644	ARL4A	---	0	-1	0000	0
uc002vvn.3	ENSG00000188042	ARL4C	---	0	-2	0000	0
uc002idt.3	ENSG00000175906	ARL4D	CTTGAA_0.999_-_880	1	-1	0000	0
uc002txx.1	ENSG00000162980	ARL5A	---	0	0	0000	0
uc001iqd.1	ENSG00000165997	ARL5B	---	0	-1	0010	0
uc010wea.2	ENSG00000141748	ARL5C	---	0	0	0000	0
uc003drv.3	ENSG00000113966	ARL6	---	0	-2	0100	0
uc001ued.3	ENSG00000182196	ARL6IP4	---	0	0	0000	0
uc003dnr.3	ENSG00000144746	ARL6IP5	---	0	1	0000	0
uc002tyn.3	ENSG00000177917	ARL6IP6	---	0	-4	0110	0
uc001gxk.1	ENSG00000143862	ARL8A	---	0	2	0000	0
uc003bqg.3	ENSG00000134108	ARL8B	---	0	0	0000	0
uc003hby.1	ENSG00000196503	ARL9	---	0	0	0000	0
uc003xvl.3	ENSG00000104442	ARMC1	---	0	-2	0110	0
uc003vax.2	ENSG00000170632	ARMC10	CTTGAA_1.000_+_-157	1	0	0000	0
uc003ola.3	ENSG00000157343	ARMC12	---	0	0	0000	0
uc003pss.4	ENSG00000118690	ARMC2	---	0	0	0000	0
uc001irm.4	ENSG00000165309	ARMC3	---	0	0	0000	0
uc001itz.3	ENSG00000169126	ARMC4	---	0	0	0000	0
uc002ecc.3	ENSG00000140691	ARMC5	TAGGAA_0.903_+_-43	1	0	0000	0
uc002nlc.3	ENSG00000105676	ARMC6	---	0	-1	0000	0
uc002jmw.1	ENSG00000125449	ARMC7	---	0	0	0000	0
uc003esa.1	ENSG00000114098	ARMC8	---	0	-1	0000	0
uc002vrq.4	ENSG00000135931	ARMC9	---	0	-1	0000	0
uc004ehv.3	ENSG00000126947	ARMCX1	---	0	0	0000	0
uc004eif.3	ENSG00000184867	ARMCX2	---	0	1	0000	0
uc004eia.1	ENSG00000102401	ARMCX3	TTTGAG_1.000_+_758	1	0	0000	0
---	ENSG00000196440;ENSG00000268722	ARMCX4	---	0	0	0000	0
uc004ejh.3	ENSG00000125962	ARMCX5	---	0	-1	1100	0
uc022cay.1	ENSG00000271147	ARMCX5-GPRASP2	---	0	0	0000	0
uc004ehy.3	ENSG00000198960	ARMCX6	---	0	-1	0000	0
uc001lgi.3	ENSG00000254636	ARMS2	---	0	0	0000	0
uc001evr.2	ENSG00000143437	ARNT	---	0	0	0000	0
uc002bfr.3	ENSG00000172379	ARNT2	---	0	1	0010	0
uc001mkp.3	ENSG00000133794	ARNTL	TAGGAA_0.999_-_-571	1	1	0010	0
uc001rhu.2	ENSG00000029153	ARNTL2	---	0	-2	0000	0
uc003upx.2	ENSG00000241685	ARPC1A	---	0	-1	0000	0
uc003upz.3	ENSG00000130429	ARPC1B	---	0	0	0000	0
uc002vhd.3	ENSG00000163466	ARPC2	TTCGAG_1.000_+_375	1	0	0000	0
uc001tqq.3	ENSG00000111229	ARPC3	---	0	0	0000	0
---	ENSG00000241553	ARPC4	---	0	-1	0000	0
---	ENSG00000250151	ARPC4-TTLL3	---	0	-1	0000	0
uc001gql.3	ENSG00000162704	ARPC5	TTTGTA_0.991_+_-725	1	-1	0000	0
uc004bpa.4	ENSG00000136950	ARPC5L	---	0	-2	0000	0
uc003ffs.2	ENSG00000184378	ARPM1	---	0	0	0000	0
uc002acd.1	ENSG00000128989	ARPP19	TTTGAA_0.981_-_-154	1	-2	0000	0
uc003cgb.3	ENSG00000172995	ARPP21	TTTGAG_0.936_+_206	1	0	0000	0
uc004dyb.2	ENSG00000120500	ARR3	---	0	0	0000	0
uc001owe.2	ENSG00000137486	ARRB1	---	0	1	0000	0
uc002fyj.3	ENSG00000141480	ARRB2	---	0	-3	0000	0
uc004cns.3	ENSG00000197070	ARRDC1	TTCGAG_1.000_+_93	1	0	0000	0
uc002nhv.3	ENSG00000105643	ARRDC2	TTCGAG_0.962_+_99	1	0	0000	0
uc003kjz.2	ENSG00000113369	ARRDC3	TTTGTA_1.000_-_18;TTTGTA_0.998_-_102;TTCGAG_0.983_-_-819	1	1	0000	0
uc010bom.3	ENSG00000140450	ARRDC4	TTCGAG_1.000_+_229	1	3	0000	0
uc002mbm.3	ENSG00000205784	ARRDC5	---	0	0	0000	0
uc003bmz.4	ENSG00000100299	ARSA	---	0	3	0000	0
uc003kfq.3	ENSG00000113273	ARSB	---	0	-2	0000	0
uc004cqy.3	ENSG00000006756	ARSD	---	0	1	0000	0
uc004crc.4	ENSG00000157399	ARSE	---	0	0	0000	0
uc022brz.1	ENSG00000062096	ARSF	---	0	0	0000	0
uc002jhc.2	ENSG00000141337	ARSG	---	0	0	0000	0
uc011mhj.2	ENSG00000205667	ARSH	---	0	0	0000	0
uc003lrv.2	ENSG00000183876	ARSI	---	0	0	0000	0
uc003ibq.1	ENSG00000180801	ARSJ	---	0	0	0010	0
uc003kld.3	ENSG00000164291	ARSK	TTTGAT_0.982_+_-72	1	-1	0000	0
uc001lye.1	ENSG00000129744	ART1	TTTGAT_0.932_-_-27	1	0	0000	0
uc003hjo.3	ENSG00000156219	ART3	TTTGAG_0.982_+_78;TTTAAA_1.000_+_-124	1	0	0000	0
uc001rcl.1	ENSG00000111339	ART4	---	0	0	0000	0
uc001lyb.1	ENSG00000167311	ART5	---	0	0	0000	0
uc001ckt.3	ENSG00000117407	ARTN	TTTGTA_0.963_-_194	1	-1	0000	0
uc001huh.3	ENSG00000173409	ARV1	TTCGAT_1.000_-_137	1	-2	0000	0
uc002zqz.3	ENSG00000099889	ARVCF	---	0	3	0000	0
uc004dbp.4	ENSG00000004848	ARX	---	0	2	0000	0
uc001kwk.3	ENSG00000214435	AS3MT	---	0	-2	0000	0
uc003wyl.2	ENSG00000104763	ASAH1	---	0	0	0110	0
uc001jjd.3	ENSG00000188611	ASAH2	---	0	-1	0000	0
uc001jjg.3	ENSG00000204147	ASAH2B	---	0	0	0000	0
uc003yta.2	ENSG00000153317	ASAP1	TAGGAA_0.998_-_782	1	-1	0000	0
uc003ytc.1	---	ASAP1-IT1	TAGGAA_0.998_-_782	1	0	0000	0
uc002qzh.2	ENSG00000151693	ASAP2	---	0	-2	0000	0
uc001bha.2	ENSG00000088280	ASAP3	---	0	0	0000	0
uc002vyg.3	ENSG00000065802	ASB1	---	0	0	0000	0
uc003wjn.1	ENSG00000146926	ASB10	---	0	0	0000	0
uc004cwp.2	ENSG00000165192	ASB11	---	0	0	0000	0
uc001iig.2	ENSG00000196372	ASB13	---	0	-1	0000	0
uc021wzs.1	ENSG00000239388	ASB14	---	0	0	0000	0
uc003vkw.1	ENSG00000146809	ASB15	---	0	0	0000	0
uc002ifl.1	ENSG00000161664	ASB16	---	0	0	0000	0
uc001dhe.2	ENSG00000154007	ASB17	---	0	0	0000	0
uc010znh.2	ENSG00000182177	ASB18	---	0	0	0000	0
uc001ycd.3	ENSG00000100628	ASB2	TTTGAA_0.999_+_146	1	0	0000	0
uc011kij.2	ENSG00000005981	ASB4	TTTGAA_1.000_+_-76;TTTGAA_1.000_+_-83;TTTGAT_1.000_+_179;TTTGAA_0.992_+_213;TTTAAA_1.000_+_-256	1	0	0000	0
uc003iuq.2	ENSG00000164122	ASB5	TTTGAG_0.986_-_66	1	1	0000	0
uc004byf.2	ENSG00000148331	ASB6	---	0	0	0000	0
uc002bwk.3	ENSG00000183475	ASB7	---	0	0	0000	0
uc001rrh.3	ENSG00000177981	ASB8	---	0	-1	0000	0
uc004cwl.3	ENSG00000102048	ASB9	---	0	0	0000	0
uc021pso.1	ENSG00000138303	ASCC1	---	0	0	0000	0
uc003agr.3	ENSG00000100325	ASCC2	---	0	-1	0000	0
uc003pqk.3	ENSG00000112249	ASCC3	---	0	5	0000	0
uc001tjr.4	ENSG00000139352	ASCL1	---	0	0	0000	0
uc001lvu.3	ENSG00000183734	ASCL2	TTTAAA_0.975_+_338	1	-1	0000	0
uc001mhd.1	ENSG00000176009	ASCL3	TTTGTA_0.982_-_-148	1	0	0000	0
uc001tmr.3	ENSG00000187855	ASCL4	TTTGAT_0.997_+_-60;TTTGAT_0.997_+_184;TTTGAA_0.998_-_-271;CTTGAA_0.999_-_303;TTTGAA_1.000_-_-316;TTTGAA_1.000_-_-386;TTTAAA_0.999_+_-510;TTTGAG_0.907_+_-675	1	0	0000	0
uc011ebn.2	ENSG00000111875	ASF1A	TAGGAA_1.000_+_148;TTTGAA_1.000_-_335;TTCGAG_1.000_+_407;TTCGAG_1.000_+_419;TTCGAG_0.939_+_-429;CTTGAA_1.000_+_577	1	1	0000	0
uc002ges.4	ENSG00000141505	ASGR1	---	0	0	0000	0
uc002ger.3	ENSG00000161944	ASGR2	---	0	0	0000	0
uc001fkt.3	ENSG00000116539	ASH1L	---	0	1	0000	0
uc003xkt.4	ENSG00000129691	ASH2L	---	0	-1	1110	0
uc002xah.1	ENSG00000101440	ASIP	---	0	0	0000	0
uc003tuo.3	ENSG00000126522	ASL	---	0	0	0000	0
uc010nvy.3;uc010ncy.3	---;ENSG00000196433	ASMT	---	0	0	0000	0
uc004fpk.2;uc004cpx.2	---;ENSG00000169093	ASMTL	---	0	0	0000	0
uc002muv.3	ENSG00000198356	ASNA1	TTCGAA_1.000_+_57	1	-1	1110	0
uc003uov.4	ENSG00000070669	ASNS	---	0	0	0000	0
uc002uqt.3	ENSG00000138381	ASNSD1	---	0	-2	0000	0
uc002fvq.3	ENSG00000108381	ASPA	TTTGTA_0.937_-_195;CTTGAA_0.942_+_381;TTTGAT_0.969_-_-828	1	2	0100	0
uc010enz.3	ENSG00000204653	ASPDH	---	0	0	0000	0
uc001yoq.2	ENSG00000166183	ASPG	---	0	0	0000	0
uc003xuj.3	ENSG00000198363	ASPH	---	0	0	0000	0
uc002dut.3	ENSG00000174939	ASPHD1	TAGGAA_0.999_-_722;TTCGAA_0.993_+_979	1	-1	0000	0
uc003acg.2	ENSG00000128203	ASPHD2	---	0	-1	0000	0
uc004ase.2	ENSG00000106819	ASPN	TTTGTA_0.996_+_7;CTTGAA_0.937_-_-120;TTTAAA_0.970_+_-132	1	0	0000	0
uc002sfz.4	ENSG00000244617	ASPRV1	---	0	0	0000	0
uc002kcy.3	ENSG00000169696	ASPSCR1	---	0	0	0000	0
uc001ntf.4	ENSG00000162174	ASRGL1	---	0	-2	0000	0
uc004bzm.3	ENSG00000130707	ASS1	---	0	1	0000	0
uc003env.1	ENSG00000034533	ASTE1	---	0	-3	0010	0
uc010yui.2	ENSG00000188886	ASTL	---	0	0	0000	0
uc001glc.3	ENSG00000152092	ASTN1	---	0	0	0000	0
uc004bjt.2	ENSG00000148219	ASTN2	---	0	2	0000	0
uc001rhk.4	ENSG00000064102	ASUN	---	0	-3	0000	0
uc002wxs.3	ENSG00000171456	ASXL1	TTTGAA_1.000_-_-48	1	-3	0000	0
uc002rgs.2	ENSG00000143970	ASXL2	CTTGAA_1.000_+_213	1	0	0000	0
uc010dmg.1	ENSG00000141431	ASXL3	TTTGAA_0.974_-_557;TTCGAT_0.999_-_945	1	0	0000	0
uc003vjb.2	ENSG00000154438	ASZ1	---	0	0	0000	0
uc001kez.1	ENSG00000138138	ATAD1	---	0	-2	0000	0
uc002rek.4	ENSG00000119778	ATAD2B	---	0	0	0000	0
uc001aga.2	ENSG00000197785	ATAD3A	---	0	-2	0000	0
uc001afv.3	ENSG00000160072	ATAD3B	---	0	-3	1100	0
uc001aft.2	ENSG00000215915	ATAD3C	---	0	-2	0000	0
uc002hfs.1	ENSG00000176208	ATAD5	---	0	-3	1111	0
uc003nqv.3	ENSG00000137343	ATAT1	TTCGAT_1.000_+_13;TTTGAG_0.999_-_825;TTTGAT_0.989_-_999	1	0	0000	0
uc002lyy.4	ENSG00000167654	ATCAY	---	0	0	0000	0
uc001lfq.3	ENSG00000107669	ATE1	---	0	-2	0000	0
uc001rww.4	ENSG00000123268	ATF1	---	0	-2	0000	0
uc002ujl.3	ENSG00000115966	ATF2	TTTAAA_1.000_+_21;TTTGTA_1.000_-_52	1	-1	0010	0
uc021pit.1	ENSG00000162772	ATF3	---	0	4	0000	0
uc003axz.3	ENSG00000128272	ATF4	TTCGAA_0.942_+_840	1	0	1110	0
uc002prd.3	ENSG00000169136	ATF5	---	0	-1	0000	0
uc001gbs.3	ENSG00000118217	ATF6	---	0	0	0000	0
uc003nzn.3;---	ENSG00000213676;ENSG00000168468;ENSG00000234539;ENSG00000228628	ATF6B	---	0	0	0000	0
uc001sdz.3	ENSG00000170653	ATF7	CTTGAA_1.000_-_441	1	0	0010	0
uc001rbw.3	ENSG00000171681	ATF7IP	TTTGAA_1.000_+_3;TAGGAA_0.982_+_107;TTTGAA_1.000_-_-150;CTTGAA_0.957_-_382;TTTGTA_0.968_-_776	1	-2	0010	0
uc002czw.3	ENSG00000166669	ATF7IP2	---	0	0	0000	0
uc003khr.3	ENSG00000152348	ATG10	---	0	-1	0000	0
uc003krh.3	ENSG00000145782	ATG12	---	0	-2	0100	0
uc001nda.3	ENSG00000175224	ATG13	TAGGAA_0.955_+_-868	1	0	0000	0
uc001xbx.2	ENSG00000126775	ATG14	---	0	1	0000	0
uc002vty.3	ENSG00000085978	ATG16L1	TTCGAG_0.999_+_351	1	-2	0000	0
uc001otd.3	ENSG00000168010	ATG16L2	---	0	1	0000	0
uc001obx.3	ENSG00000110046	ATG2A	TTTAAA_0.991_+_-294	1	1	1010	0
uc001yfi.3	ENSG00000066739	ATG2B	---	0	1	0000	0
uc003dzd.3	ENSG00000144848	ATG3	---	0	-1	0000	0
uc004enr.3	ENSG00000101844	ATG4A	---	0	2	0000	0
uc002wbv.3	ENSG00000168397	ATG4B	---	0	1	0000	0
uc001dau.3	ENSG00000125703	ATG4C	---	0	-3	0010	0
uc002mov.3	ENSG00000130734	ATG4D	TTCGAG_0.975_+_884	1	0	0000	0
uc003prf.3	ENSG00000057663	ATG5	---	0	-1	0000	0
uc003bwc.3	ENSG00000197548	ATG7	---	0	0	0000	0
uc002vkf.1	ENSG00000198925	ATG9A	TTTGAT_1.000_-_247	1	0	0000	0
uc011kvc.2	ENSG00000181652	ATG9B	---	0	0	0000	0
uc010qvu.2	ENSG00000142102	ATHL1	---	0	-1	0000	0
uc002vex.4	ENSG00000138363	ATIC	---	0	-1	0000	0
uc001wyd.4	ENSG00000198513	ATL1	TTTGAG_0.970_+_3;TTCGAT_0.955_+_969;TTTGAG_1.000_-_982;TTTGAA_1.000_-_993	1	1	0000	0
uc002rqq.3	ENSG00000119787	ATL2	TTTAAA_1.000_+_19	1	-3	0000	0
uc001nxk.1	ENSG00000184743	ATL3	---	0	1	0000	0
uc001pkb.1	ENSG00000149311	ATM	TTTGAA_0.946_+_216	1	-2	1111	0
uc002ffz.1	ENSG00000166454	ATMIN	---	0	0	0000	0
uc001qrw.1	ENSG00000111676	ATN1	TTTGAT_1.000_-_585	1	-1	0000	0
uc003hta.1	ENSG00000172238	ATOH1	TTTAAA_1.000_+_-202;TTTGAT_0.987_+_-320;TTTGTA_0.930_-_649;TTCGAG_0.993_+_889	1	0	0000	0
uc001jnq.3	ENSG00000179774	ATOH7	TAGGAA_0.998_-_-104	1	0	0000	0
uc002sqn.3	ENSG00000168874	ATOH8	TTTGAA_0.999_+_-2;TTTAAA_1.000_+_20;TAGGAA_1.000_-_979	1	0	0000	0
uc003luk.3	ENSG00000177556	ATOX1	---	0	0	0000	0
uc010ayu.3	ENSG00000206190	ATP10A	---	0	2	0000	0
uc003lym.1	ENSG00000118322	ATP10B	CTTGAA_0.980_-_-293;TTTGAT_0.995_+_-412	1	0	0000	0
uc003gxk.1	ENSG00000145246	ATP10D	---	0	1	0000	0
uc001vsj.4	ENSG00000068650	ATP11A	---	0	-2	0000	0
uc003flb.3	ENSG00000058063	ATP11B	---	0	1	0000	0
uc004faz.3	ENSG00000101974	ATP11C	---	0	-3	0000	0
uc001upp.3	ENSG00000075673	ATP12A	---	0	0	0000	0
uc002nnh.4	ENSG00000105726	ATP13A1	TAGGAA_0.986_-_20	1	0	0000	0
uc001baa.2	ENSG00000159363	ATP13A2	---	0	1	0000	0
uc003fty.4	ENSG00000133657	ATP13A3	CTTGAA_1.000_+_-110	1	-1	1000	0
uc003ftd.3	ENSG00000127249	ATP13A4	TTTGAG_0.903_-_-155	1	0	0000	0
uc011bsq.2	ENSG00000187527	ATP13A5	TTTAAA_0.962_+_-116	1	0	0000	0
uc001ege.3	ENSG00000163399	ATP1A1	TAGGAA_1.000_+_46	1	0	0000	0
uc001fvc.3	ENSG00000018625	ATP1A2	TTTAAA_1.000_+_2	1	0	0000	0
uc002osh.3	ENSG00000105409	ATP1A3	---	0	0	0000	0
uc001fve.4	ENSG00000132681	ATP1A4	---	0	0	0000	0
uc001gfr.1	ENSG00000143153	ATP1B1	---	0	-2	0000	0
uc002gif.1	ENSG00000129244	ATP1B2	TTTGTA_0.998_+_194	1	0	0000	0
uc003eug.1	ENSG00000069849	ATP1B3	TTTGTA_0.925_+_654	1	-2	0000	0
uc004esr.3	ENSG00000101892	ATP1B4	---	0	0	0000	0
uc002dro.1	ENSG00000196296	ATP2A1	---	0	0	0000	0
uc001tqk.4	ENSG00000174437	ATP2A2	TAGGAA_0.927_-_-163	1	0	0000	0
uc002fwy.2	ENSG00000074370	ATP2A3	---	0	-1	0000	0
uc001tbh.3	ENSG00000070961	ATP2B1	---	0	-5	0000	0
uc003bvt.3	ENSG00000157087	ATP2B2	---	0	1	0000	0
uc004fht.1	ENSG00000067842	ATP2B3	---	0	1	0000	0
uc001gzw.3	ENSG00000058668	ATP2B4	TTCGAG_0.999_-_870	1	1	0000	0
uc011bli.2	ENSG00000017260	ATP2C1	TTTGAA_0.992_-_338	1	0	0000	0
uc002fhx.3	ENSG00000064270	ATP2C2	---	0	-2	0000	0
uc002oal.1	ENSG00000105675	ATP4A	---	0	0	0000	0
uc001vtz.3	ENSG00000186009	ATP4B	---	0	0	0000	0
uc002lbr.1	ENSG00000152234	ATP5A1	---	0	0	0000	0
uc001slr.3	ENSG00000110955	ATP5B	---	0	0	0000	0
uc001iju.3	ENSG00000165629	ATP5C1	---	0	0	0000	0
uc002lro.3	ENSG00000099624	ATP5D	---	0	-1	0000	0
uc002yal.3	ENSG00000124172	ATP5E	---	0	0	0000	0
---	ENSG00000180389	ATP5EP2	---	0	0	0000	0
uc001ebc.3	ENSG00000116459	ATP5F1	TAGGAA_0.990_-_745	1	0	1010	0
uc002ioh.3	ENSG00000159199	ATP5G1	---	0	0	0110	0
uc001sec.3	ENSG00000135390	ATP5G2	---	0	0	0000	0
uc002ujz.4	ENSG00000154518	ATP5G3	TTTGTA_0.999_+_-143	1	0	0000	0
uc002jmn.1	ENSG00000167863	ATP5H	---	0	0	0000	0
uc003gas.3	ENSG00000169020	ATP5I	---	0	0	0000	0
uc002ylt.3	ENSG00000154723	ATP5J	---	0	0	0000	0
---	ENSG00000241468	ATP5J2	---	0	0	0000	0
uc011kiw.2	ENSG00000248919	ATP5J2-PTCD1	---	0	0	0000	0
uc001psx.3	ENSG00000167283	ATP5L	---	0	0	0000	0
uc003bda.1	ENSG00000249222	ATP5L2	---	0	0	0000	0
---	ENSG00000241837	ATP5O	---	0	0	1000	0
uc001wxw.2	ENSG00000125375	ATP5S	---	0	0	0000	0
uc002oqw.2	ENSG00000105341	ATP5SL	---	0	0	0000	0
uc004flf.1	ENSG00000071553	ATP6AP1	---	0	-1	0000	0
uc003khw.3;uc010jat.1	ENSG00000205464	ATP6AP1L	TTTGAG_0.951_-_-104;TTTGAT_0.999_-_-168;TTTGAG_0.913_+_799	1	0	0000	0
uc004det.3	ENSG00000182220	ATP6AP2	---	0	3	0000	0
uc002hzs.3	ENSG00000033627	ATP6V0A1	TTTGAG_0.991_-_985	1	2	0000	0
uc001ufr.3	ENSG00000185344	ATP6V0A2	---	0	-3	0000	0
uc003vuf.3	ENSG00000105929	ATP6V0A4	---	0	0	0000	0
uc001cld.3	ENSG00000117410	ATP6V0B	TTTGAT_0.999_+_888;TTTGAT_1.000_+_906	1	0	0000	0
uc021tav.1	ENSG00000185883	ATP6V0C	---	0	0	0000	0
uc002ete.1	ENSG00000159720	ATP6V0D1	---	0	0	0000	0
uc003ydp.1	ENSG00000147614	ATP6V0D2	TTCGAG_0.956_+_128	1	0	0000	0
uc003mcd.1	ENSG00000113732	ATP6V0E1	---	0	1	0000	0
uc003wgs.3	ENSG00000171130	ATP6V0E2	---	0	0	0000	0
uc003eao.3	ENSG00000114573	ATP6V1A	---	0	1	0000	0
uc002shj.3	ENSG00000116039	ATP6V1B1	---	0	0	0000	0
uc003wzp.3	ENSG00000147416	ATP6V1B2	---	0	0	0000	0
uc003ykz.4	ENSG00000155097	ATP6V1C1	---	0	0	0000	0
uc002ras.3	ENSG00000143882	ATP6V1C2	---	0	0	0000	0
uc001xjf.3	ENSG00000100554	ATP6V1D	---	0	1	0000	0
uc002zmr.1	ENSG00000131100	ATP6V1E1	CTTGAA_0.924_+_-884	1	0	0000	0
uc002ruy.3;uc021vgw.1	ENSG00000250565	ATP6V1E2	---	0	0	0000	0
uc022all.1	ENSG00000128524	ATP6V1F	TTCGAT_1.000_-_249	1	0	0000	0
uc004bjc.3	ENSG00000136888	ATP6V1G1	---	0	0	0000	0
uc003nua.3	ENSG00000213760	ATP6V1G2	---	0	1	0100	0
---	ENSG00000254870	ATP6V1G2-DDX39B	---	0	0	0000	0
uc001gup.3	ENSG00000151418	ATP6V1G3	---	0	0	0000	0
uc003xrm.3	ENSG00000047249	ATP6V1H	---	0	1	0000	0
uc004ecx.4	ENSG00000165240	ATP7A	---	0	2	0000	0
uc001vfw.2	ENSG00000123191	ATP7B	---	0	2	0000	0
uc003gwr.2	ENSG00000124406	ATP8A1	---	0	0	0000	0
uc001uqk.3	ENSG00000132932	ATP8A2	---	0	0	0000	0
uc002lgw.3	ENSG00000081923	ATP8B1	---	0	0	0000	0
uc001fex.3	ENSG00000143515	ATP8B2	---	0	0	0000	0
uc002ltv.3	ENSG00000130270	ATP8B3	---	0	1	0000	0
uc001zxu.3	ENSG00000104043	ATP8B4	TTTGAG_0.964_-_-67;TTTGAA_0.994_-_324	1	0	0000	0
uc002xwg.1	ENSG00000054793	ATP9A	---	0	0	0000	0
uc002lmx.3	ENSG00000166377	ATP9B	---	0	1	0000	0
uc001cqh.3	ENSG00000123472	ATPAF1	---	0	-1	1000	0
uc001cqj.3	ENSG00000186118	ATPAF1-AS1	---	0	0	0000	0
uc002gse.1	ENSG00000171953	ATPAF2	---	0	0	0000	0
uc001zja.3	ENSG00000134146	ATPBD4	---	0	-1	0000	0
uc001bpq.3	ENSG00000130770	ATPIF1	---	0	0	0110	0
uc003eux.4	ENSG00000175054	ATR	---	0	-1	1110	0
uc003ctf.1	ENSG00000164053	ATRIP	---	0	-2	0000	0
uc002wim.2	ENSG00000088812	ATRN	---	0	1	0000	0
uc001lcg.3	ENSG00000107518	ATRNL1	CTTGAA_1.000_-_680;CTTGAA_0.990_-_-916	1	0	0000	0
uc004ecp.4	ENSG00000085224	ATRX	TTTGAT_1.000_+_-121	1	-1	0000	0
uc010jpi.3	ENSG00000124788	ATXN1	---	0	0	0000	0
uc003bgm.2	ENSG00000130638	ATXN10	TTTGAA_0.999_-_368	1	0	0000	0
uc002fbd.2	ENSG00000224470	ATXN1L	---	0	0	0000	0
uc001tsj.3	ENSG00000204842	ATXN2	TTTGAA_1.000_+_-504	1	0	0000	0
uc002dqy.3	ENSG00000168488	ATXN2L	---	0	-1	0000	0
uc001yac.4	ENSG00000066427	ATXN3	---	0	2	0000	0
uc010ned.3	ENSG00000123594	ATXN3L	---	0	0	0000	0
uc021wzy.1	ENSG00000163635	ATXN7	---	0	1	0000	0
uc003vde.2	ENSG00000146776	ATXN7L1	---	0	0	0000	0
uc001dxr.3	ENSG00000162650	ATXN7L2	TTCGAT_0.998_+_-456;TTTGAG_0.926_-_-639	1	0	0000	0
uc002ifz.3	ENSG00000087152	ATXN7L3	TTTGAG_1.000_-_-245;TTTGAT_0.989_+_-252;TTTGAG_1.000_-_-308	1	-1	0000	0
uc001sxd.4	ENSG00000253719	ATXN7L3B	---	0	0	0000	0
uc004arf.4	ENSG00000148090	AUH	---	0	0	0000	0
uc002smf.3	ENSG00000115307	AUP1	TTCGAG_0.950_-_-805	1	-1	0000	0
uc009vkb.1	ENSG00000175756	AURKAIP1	---	0	-1	0000	0
uc002qoe.3	ENSG00000105146	AURKC	---	0	0	0000	0
uc003tvw.4	ENSG00000158321	AUTS2	TTCGAG_0.977_-_-72;TTTGAT_1.000_-_351	1	1	0000	0
uc001zhj.3	ENSG00000169857	AVEN	---	0	-2	0000	0
uc001sqj.2	ENSG00000135407	AVIL	---	0	1	0000	0
uc003tcv.1	ENSG00000105778	AVL9	---	0	0	0000	0
uc002whu.3	ENSG00000101200	AVP	---	0	0	0000	0
uc001koi.2	ENSG00000119986	AVPI1	---	0	0	0000	0
uc001sro.1	ENSG00000166148	AVPR1A	---	0	0	0000	0
uc001hds.2	ENSG00000198049	AVPR1B	TTTGAG_0.907_+_-193	1	0	0000	0
uc004fjh.4	ENSG00000126895	AVPR2	---	0	0	0000	0
uc004dxy.3	ENSG00000204195	AWAT1	TTTGAG_0.998_+_98	1	0	0000	0
uc004dxt.1	ENSG00000147160	AWAT2	---	0	0	0000	0
uc002tyu.1	ENSG00000224675	AX746678	---	0	0	0000	0
uc003lhy.1	ENSG00000249034	AX746964	---	0	0	0000	0
uc003xkb.1	ENSG00000183154	AX747135	---	0	0	0000	0
uc003wmd.1	ENSG00000216895	AX747269	---	0	0	0010	0
uc003buq.1	ENSG00000180385	AX747493	---	0	0	1111	0
uc001esq.1	---	AX747534	TTCGAA_0.998_+_-991	1	0	0001	0
uc002alq.1	---	AX747619	---	0	0	0000	0
uc001vjy.1	---	AX747676	---	0	0	0000	0
uc002rca.1	ENSG00000265629	AX747684	CTTGAA_1.000_-_-430;TAGGAA_0.902_-_796;TTTGAA_1.000_-_933;TTTAAA_0.999_+_971;TTTAAA_1.000_+_212	1	0	0000	0
uc003fwo.1	---	AX747828	TTTGAG_0.997_-_-50	1	0	0000	0
uc003mkj.1	---	AX747879	---	0	0	1000	0
uc003mjz.1	---	AX747985	---	0	0	0000	0
uc001ayv.1	---	AX747988	---	0	0	0000	0
uc003ynq.1	ENSG00000248050	AX748380	---	0	0	0000	0
uc001gmo.3	ENSG00000162779	AXDND1	---	0	0	0000	0
uc002cgp.2	ENSG00000103126	AXIN1	---	0	0	0000	0
uc002jfi.3	ENSG00000168646	AXIN2	TTTGAT_1.000_-_49;TTTGAA_1.000_-_418;TTTGAT_1.000_-_837;TTTGAA_0.998_-_857;TTTGAA_0.934_+_-864	1	-1	0000	0
uc010ehj.3	ENSG00000167601	AXL	---	0	2	0000	0
uc003fck.3	ENSG00000240207	AY070437	---	0	0	0000	0
uc001qtp.1	---	AY455283	---	0	0	0000	0
uc003ush.3	ENSG00000160862	AZGP1	---	0	0	0000	0
uc003usi.2	ENSG00000214313	AZGP1P1	---	0	0	0000	0
uc002jzn.1	ENSG00000141577	AZI1	---	0	0	0000	0
uc003ceb.3	ENSG00000163512	AZI2	TTCGAT_0.943_+_483	1	0	0000	0
uc003yky.3	ENSG00000155096	AZIN1	TTTAAA_1.000_+_307	1	-2	0010	0
uc002lpz.1	ENSG00000172232	AZU1	---	0	0	0000	0
uc001zuc.3	ENSG00000166710	B2M	---	0	0	0000	0
uc003fdv.3	ENSG00000169255	B3GALNT1	---	0	0	0000	0
uc001hxc.2	ENSG00000162885	B3GALNT2	---	0	0	0000	0
uc002udz.1	ENSG00000172318	B3GALT1	TAGGAA_0.976_-_551;TTTAAA_0.998_+_552	1	1	0000	0
uc001gtc.4	ENSG00000162630	B3GALT2	TTTAAA_1.000_+_8;TTCGAT_0.981_-_503;CTTGAA_1.000_-_696;TTTGTA_0.950_+_905;TTTGAT_0.998_+_988	1	1	0000	0
uc003odr.3	ENSG00000235863	B3GALT4	---	0	1	0000	0
uc002yyj.1	ENSG00000183778	B3GALT5	---	0	0	0000	0
uc001adk.3	ENSG00000176022	B3GALT6	TTCGAG_0.997_+_475	1	0	0000	0
uc010aaz.3	ENSG00000187676	B3GALTL	TTTGAT_0.955_-_-445;TTTAAA_0.965_+_-542	1	0	0000	0
uc001qhq.3	ENSG00000109956	B3GAT1	TTTGAG_1.000_-_-710	1	0	0000	0
uc003pfv.3	ENSG00000112309	B3GAT2	---	0	0	0000	0
uc001ntw.3	ENSG00000149541	B3GAT3	---	0	0	0000	0
uc001ohr.3	ENSG00000174684	B3GNT1	TTCGAA_1.000_+_-492	1	1	0000	0
uc002sbs.3	ENSG00000170340	B3GNT2	TTTAAA_0.989_+_903	1	-2	0000	0
uc002nhl.1	ENSG00000179913	B3GNT3	---	0	0	0000	0
uc001ubx.3	ENSG00000176383	B3GNT4	---	0	-1	0000	0
uc003flk.3;uc003fln.1	ENSG00000176597	B3GNT5	---	0	-1	0000	0
uc021qnp.1	ENSG00000198488	B3GNT6	---	0	1	0000	0
uc002vrs.3	ENSG00000156966	B3GNT7	---	0	0	0000	0
uc002oqs.3	ENSG00000177191	B3GNT8	---	0	0	0000	0
uc002erf.3	ENSG00000237172	B3GNT9	---	0	0	0000	0
uc002kgg.1	ENSG00000175711	B3GNTL1	---	0	0	0000	0
uc001spg.1	ENSG00000135454	B4GALNT1	---	0	-1	0000	0
uc002ion.2	ENSG00000167080	B4GALNT2	---	0	0	0000	0
uc001qii.1	ENSG00000139044	B4GALNT3	---	0	0	0000	0
uc001lpb.3	ENSG00000182272	B4GALNT4	---	0	-1	0000	0
uc003zsg.2	ENSG00000086062	B4GALT1	---	0	0	0000	0
uc010okl.2	ENSG00000117411	B4GALT2	---	0	-1	1010	0
uc001fys.2	ENSG00000158850	B4GALT3	---	0	-2	0000	0
uc003eci.3	ENSG00000121578	B4GALT4	---	0	-2	0000	0
uc002xuu.4	ENSG00000158470	B4GALT5	---	0	-1	0000	0
uc002kwz.4	ENSG00000118276	B4GALT6	---	0	0	0000	0
uc003mhy.3	ENSG00000027847	B4GALT7	---	0	0	0000	0
uc001mmz.4	ENSG00000188211	B7H6	---	0	-2	0000	0
uc002gvk.4;uc010vyr.2	ENSG00000108641	B9D1	---	0	0	0000	0
uc002oqj.2	ENSG00000123810	B9D2	---	0	0	0000	0
uc003yld.3	ENSG00000164929	BAALC	---	0	-1	0000	0
uc010mtd.3	ENSG00000136881	BAAT	TTTGAT_0.971_-_-869	1	0	0000	0
uc002nfv.3	ENSG00000105393	BABAM1	---	0	0	0000	0
uc022aof.1	---	BAC05914.1	---	0	0	0000	0
uc001pqz.3	ENSG00000186318	BACE1	---	0	3	0000	0
uc002yyw.3	ENSG00000182240	BACE2	TTCGAG_1.000_-_-49	1	2	0000	0
uc002ynj.3;uc002ynp.1	ENSG00000156273	BACH1	TTTGTA_0.989_-_484;TTTGAA_0.939_-_-735;TTTGTA_0.988_+_947	1	1	0000	0
uc003pnw.3	ENSG00000112182	BACH2	TAGGAA_0.999_-_609	1	0	0000	0
uc001nzd.3	ENSG00000002330	BAD	---	0	0	0000	0
uc003zsj.3	ENSG00000107262	BAG1	---	0	1	0000	0
uc003pdr.3	ENSG00000112208	BAG2	---	0	-3	0000	0
uc001lem.3	ENSG00000151929	BAG3	---	0	1	1010	0
uc003xky.2	ENSG00000156735	BAG4	---	0	-2	0000	0
uc001ynh.2	ENSG00000166170	BAG5	---	0	0	0000	0
uc003nvf.4;---	ENSG00000228760;ENSG00000229524;ENSG00000227761;ENSG00000096155;ENSG00000204463;ENSG00000233348;ENSG00000234651	BAG6	---	0	0	0000	0
uc002yiv.1	---	BAGE	---	0	0	0000	0
---	ENSG00000268590	BAGE5	---	0	0	0000	0
uc002kaf.2	ENSG00000171282	BAHCC1	---	0	-1	0000	0
uc001zlu.2	ENSG00000140320	BAHD1	TTCGAA_0.999_+_748;TTCGAT_1.000_-_834	1	0	0000	0
uc003ywm.3	ENSG00000181790	BAI1	---	0	0	0000	0
uc001btn.3	ENSG00000121753	BAI2	TTTGAT_0.964_+_-930	1	2	0000	0
uc003pev.4	ENSG00000135298	BAI3	TTTGAA_0.983_-_-376;TTTGAG_0.999_+_660;TTTGAG_0.995_+_-817	1	0	0000	0
uc002jzg.2	ENSG00000175866	BAIAP2	---	0	1	0000	0
uc003upj.3	ENSG00000006453	BAIAP2L1	---	0	3	0000	0
uc003auw.3	ENSG00000128298	BAIAP2L2	---	0	-1	0000	0
uc002clk.2	ENSG00000007516	BAIAP3	---	0	-1	0000	0
uc003oes.3	ENSG00000030110	BAK1	---	0	3	0000	0
uc001iuj.1	ENSG00000095739	BAMBI	---	0	0	0000	0
uc001ogp.3	ENSG00000175334	BANF1	---	0	-1	0000	0
uc010zrs.1	ENSG00000125888	BANF2	---	0	0	0000	0
uc003hvy.4	ENSG00000153064	BANK1	---	0	0	0000	0
uc010vow.2	ENSG00000172530	BANP	---	0	0	0000	0
uc003ddx.3	ENSG00000163930	BAP1	---	0	-1	0000	0
uc002veu.2	ENSG00000138376	BARD1	---	0	-5	1110	0
uc004cbp.1	ENSG00000125492	BARHL1	TTTGAT_1.000_-_-686	1	0	0000	0
uc001dns.3	ENSG00000143032	BARHL2	TTTGAG_0.999_+_-936	1	0	0000	0
uc010mrh.3	ENSG00000131668	BARX1	---	0	0	0000	0
uc001qfc.4	ENSG00000043039	BARX2	TTTGAG_0.997_-_98;TTTGAG_1.000_+_165	1	0	0000	0
uc003jfx.3	ENSG00000176788	BASP1	CTTGAA_0.950_+_980	1	1	0000	0
uc001xrr.3	ENSG00000156127	BATF	TTTGAA_0.994_-_-137;TAGGAA_0.996_+_584	1	0	0000	0
uc001ocf.1;uc021qlb.1	---;ENSG00000168062	BATF2	---	0	0	0000	0
uc001hjl.2	ENSG00000123685	BATF3	---	0	0	0000	0
uc002plf.1	ENSG00000087088	BAX	---	0	2	0000	0
uc001wsk.3	ENSG00000198604	BAZ1A	TTTGAG_1.000_+_113;TTTAAA_0.941_+_-285;TTTGAA_0.928_-_-939;TTTGAT_0.996_-_977	1	-1	0000	0
uc003tyc.3	ENSG00000009954	BAZ1B	---	0	-3	0111	0
uc001slq.1	ENSG00000076108	BAZ2A	TTTGAA_0.998_+_-773	1	-1	1100	0
uc002uao.3	ENSG00000123636	BAZ2B	TTTGAG_1.000_+_-126;TAGGAA_1.000_-_139;TTCGAG_1.000_-_347;TAGGAA_0.928_-_-811;TAGGAA_0.910_+_896	1	0	0000	0
uc010xyl.2	ENSG00000105327	BBC3	---	0	3	0000	0
uc010qrf.1	ENSG00000214413	BBIP1	---	0	0	0000	0
uc001mre.1	ENSG00000129151	BBOX1	TTTGAT_0.982_-_-310;TTTGTA_0.999_-_340	1	0	0000	0
uc001oij.1	ENSG00000174483	BBS1	TTCGAA_0.995_+_378;TTTGAT_0.963_-_945	1	3	0000	0
uc001syd.1	ENSG00000179941	BBS10	---	0	1	0000	0
uc003ieu.3	ENSG00000181004	BBS12	---	0	1	0000	0
uc002ejd.2	ENSG00000125124	BBS2	---	0	1	0000	0
uc002avb.3	ENSG00000140463	BBS4	---	0	3	0000	0
---	ENSG00000163093	BBS5	---	0	-1	0000	0
uc003ied.3	ENSG00000138686	BBS7	---	0	3	0000	0
uc003tdn.1	ENSG00000122507	BBS9	---	0	0	0000	0
uc010hpr.3	ENSG00000114439	BBX	---	0	1	0000	0
uc004aeg.4	ENSG00000170161	BC000869	---	0	0	0110	0
uc003gox.1	---	BC010030	---	0	0	0000	0
uc011cly.2	ENSG00000225138	BC013821	---	0	0	0000	0
uc002aqe.3	ENSG00000259471	BC016970	---	0	0	0000	0
uc001aiz.1	ENSG00000269554	BC018779	---	0	0	0000	0
uc001exo.3	ENSG00000232671	BC021024	---	0	0	1110	0
uc001qgj.3	---	BC031979	---	0	0	0000	0
uc001sos.3	---	BC033961	TTTAAA_0.997_+_446	1	0	0000	0
uc001ebw.3	---	BC034233	---	0	0	0000	0
uc003cbg.3	---	BC035826	---	0	0	0000	0
uc003mle.3	ENSG00000245317	BC040901	---	0	0	0000	0
uc003iij.1	ENSG00000205301	BC041818	---	0	0	0000	0
uc004fbp.3	---	BC042039	---	0	0	0000	0
uc002bgr.3	ENSG00000259518	BC043257	---	0	0	0000	0
uc001lmn.3	---	BC047942	---	0	0	0000	0
uc002yty.3	ENSG00000243627	BC049386	---	0	0	0000	0
uc004eyj.3	---	BC061642	---	0	0	0000	0
uc010vgb.2	---	BC068290	TTTGTA_1.000_+_-441	1	0	0000	0
uc003piw.1	---	BC070061	---	0	0	0000	0
uc001yte.1	---	BC107108	TTTGAA_0.982_+_-2;TTCGAT_0.948_-_366;TTTAAA_0.957_+_820	1	0	0000	0
uc002zoc.3	ENSG00000182356	BC112340	---	0	0	0000	0
uc003kiv.1	ENSG00000233828	BC126296	---	0	0	0000	0
uc002nqz.1	---	BC128131	---	0	0	0000	0
uc002peu.1	ENSG00000204850	BC132841	---	0	0	0000	0
uc009ynu.1	ENSG00000269089	BC132896	---	0	0	0000	0
uc009yar.1	---	BC132944	CTTGAA_1.000_-_-760	1	0	0000	0
uc002vym.1	ENSG00000196758	BC132948	---	0	0	0000	0
uc021qmp.1	---	BC133018	TTTGAT_1.000_+_-113	1	0	0000	0
uc004dpp.2	ENSG00000182776	BC137157	---	0	0	0000	0
uc002ozu.3	ENSG00000187244	BCAM	---	0	-1	0000	0
uc001fpp.3	ENSG00000132692	BCAN	---	0	0	0000	0
uc011kma.1	ENSG00000075790	BCAP29	---	0	-3	0000	0
uc004fid.2	ENSG00000185825	BCAP31	---	0	0	0000	0
uc010vnb.2	ENSG00000050820	BCAR1	---	0	0	0000	0
uc001dqa.3	ENSG00000137936	BCAR3	---	0	1	0000	0
uc010uyv.2	ENSG00000262117	BCAR4	---	0	0	0000	0
uc002xws.2	ENSG00000064787	BCAS1	---	0	1	0000	0
uc001efa.3	ENSG00000116752	BCAS2	---	0	-1	0010	0
uc002iyv.4	ENSG00000141376	BCAS3	TAGGAA_1.000_+_19;TAGGAA_0.962_-_-79;TTCGAT_1.000_+_-352	1	2	0000	0
uc002xvq.3	ENSG00000124243	BCAS4	---	0	0	0000	0
uc010six.2	ENSG00000060982	BCAT1	---	0	-1	0000	0
uc002pkr.3	ENSG00000105552	BCAT2	---	0	-1	0000	0
uc001ljb.4	ENSG00000107949	BCCIP	---	0	-1	0000	0
uc001rvh.3	ENSG00000186666	BCDIN3D	---	0	2	0000	0
uc003fem.4	ENSG00000114200	BCHE	CTTGAA_0.998_+_-28	1	0	0000	0
uc002oqq.3	ENSG00000248098	BCKDHA	---	0	0	0000	0
uc003pje.2	ENSG00000083123	BCKDHB	---	0	0	0100	0
uc002eaw.4	ENSG00000103507	BCKDK	---	0	-1	0000	0
uc021opd.1	ENSG00000142867	BCL10	---	0	2	0000	0
uc002sae.1	ENSG00000119866	BCL11A	TTTGTA_1.000_-_69;CTTGAA_1.000_-_-101;CTTGAA_1.000_+_-125	1	0	0000	0
uc001yga.3	ENSG00000127152	BCL11B	TTTAAA_0.991_+_-77;TTTGAA_0.955_-_-127;CTTGAA_0.999_+_-159;TTTGAG_1.000_-_-353;CTTGAA_1.000_-_-746;CTTGAA_1.000_-_-752	1	-1	0000	0
uc002lit.1	ENSG00000171791	BCL2	TTCGAG_0.987_-_282;TAGGAA_1.000_-_-439;TTTGAA_0.999_-_-852	1	0	0000	0
uc002bfc.4	ENSG00000140379	BCL2A1	---	0	0	0000	0
uc002wwl.3	ENSG00000171552	BCL2L1	TTTGTA_1.000_+_184;TTTGAA_1.000_-_229;CTTGAA_0.998_-_-240;TTCGAT_0.969_-_362	1	2	0000	0
uc002abq.3	ENSG00000137875	BCL2L10	---	0	0	0000	0
uc002tgv.1	ENSG00000153094	BCL2L11	---	0	-1	0000	0
uc002ppa.3	ENSG00000126453	BCL2L12	---	0	-3	1110	0
uc002zmw.3	ENSG00000099968	BCL2L13	---	0	1	0000	0
uc001rac.3;uc001rab.1	ENSG00000121380	BCL2L14	---	0	0	0000	0
uc001edw.3	ENSG00000188761	BCL2L15	---	0	0	0000	0
---	ENSG00000129473	BCL2L2	TTTGAT_0.994_+_-119;TTTGAG_0.997_+_-163;TTTGAT_0.999_-_741	1	1	0000	0
uc001wjh.4	ENSG00000258643	BCL2L2-PABPN1	TTTGAT_0.994_+_-119;TTTGAG_0.997_+_-163;TTTGAT_0.999_-_741	1	-1	0000	0
uc010xxe.2	ENSG00000069399	BCL3	---	0	0	0000	0
uc003frq.2	ENSG00000113916	BCL6	TTTGAG_1.000_+_228;TAGGAA_1.000_-_296;TTTGAG_0.995_-_611;TTTGTA_0.970_-_-925	1	2	0000	0
uc010clt.1	ENSG00000161940	BCL6B	TTCGAG_0.971_+_803	1	0	0000	0
uc001ubo.3	ENSG00000110987	BCL7A	TTCGAG_0.998_+_154;TTTAAA_0.999_+_818	1	0	0000	0
uc003tyf.2	ENSG00000106635	BCL7B	---	0	-2	0000	0
uc002dzv.3	ENSG00000099385	BCL7C	---	0	-1	0000	0
uc001epq.3	ENSG00000116128	BCL9	TTTGAT_1.000_+_136;TTCGAG_0.902_+_433;TTTAAA_0.961_+_-792;TAGGAA_0.998_-_-990	1	-1	0000	0
uc001pug.3	ENSG00000186174	BCL9L	---	0	3	0000	0
uc003qgx.1	ENSG00000029363	BCLAF1	---	0	-4	0000	0
uc002fgn.1	ENSG00000135697	BCMO1	---	0	0	0000	0
uc001pnf.3	ENSG00000197580	BCO2	---	0	0	0000	0
uc004den.4	ENSG00000183337	BCOR	TTTGAA_0.995_+_204;TTTAAA_0.908_+_439;TTTGAG_1.000_+_-684	1	-3	0000	0
uc022cdu.1	ENSG00000085185	BCORL1	TAGGAA_0.993_-_-169	1	0	0000	0
uc011nav.1	---	BCORP1	TTTGAG_0.999_+_-971	1	0	0000	0
uc002zww.3	ENSG00000186716	BCR	---	0	-2	0000	0
uc002viq.3	ENSG00000074582	BCS1L	---	0	-3	0000	0
uc003fxs.3	ENSG00000161267	BDH1	---	0	-1	0000	0
uc003hwz.3	ENSG00000164039	BDH2	---	0	-1	0000	0
uc001yfh.3	ENSG00000100739	BDKRB1	---	0	2	0000	0
uc010avm.1	ENSG00000168398	BDKRB2	CTTGAA_1.000_+_15	1	1	0000	0
uc009yje.3	ENSG00000176697	BDNF	TAGGAA_1.000_+_-66;TTCGAG_1.000_+_474;TTTGAT_1.000_+_-487;TTCGAT_0.994_+_554;TTCGAG_1.000_-_-648;TTTGAT_0.999_-_-683;TTTAAA_1.000_+_-694	1	1	0000	0
uc003kbp.1	ENSG00000145734	BDP1	---	0	1	0000	0
uc021tjl.1	ENSG00000166546	BEAN1	---	0	0	0000	0
uc002ibn.2	ENSG00000126581	BECN1	---	0	0	0000	0
uc010txa.2	ENSG00000183092	BEGAIN	---	0	0	0000	0
uc004cyj.4	ENSG00000177324	BEND2	---	0	0	0000	0
uc003prs.2	ENSG00000178409	BEND3	---	0	-2	0000	0
uc003gwn.3	ENSG00000188848	BEND4	---	0	0	0000	0
uc001crx.4	ENSG00000162373	BEND5	---	0	0	0000	0
uc010kab.3	ENSG00000151917	BEND6	---	0	0	0000	0
uc001imm.2	ENSG00000165626	BEND7	---	0	0	0000	0
uc001nss.3	ENSG00000167995	BEST1	---	0	-1	0000	0
uc002mux.3	ENSG00000039987	BEST2	TTTGTA_0.984_-_90;TTCGAG_0.993_+_699	1	0	0000	0
uc001svg.3	ENSG00000127325	BEST3	TTTGAA_0.998_+_-114	1	0	0000	0
uc001cmm.3	ENSG00000142959	BEST4	---	0	0	0000	0
uc003unf.1	ENSG00000105829	BET1	---	0	2	0000	0
uc001loe.2	ENSG00000177951	BET1L	---	0	-1	0100	0
uc011ebh.2	ENSG00000173626	BET3L	TTTAAA_0.980_+_-279	1	0	0000	0
uc004ejt.1	ENSG00000133169	BEX1	---	0	-1	0000	0
uc004eka.3	ENSG00000133134	BEX2	---	0	0	0000	0
uc004ejw.4	ENSG00000102409	BEX4	---	0	3	0000	0
uc004eir.3	ENSG00000184515	BEX5	---	0	0	0000	0
uc002dco.3	ENSG00000103429	BFAR	---	0	-1	0000	0
uc002wpo.3	ENSG00000125864	BFSP1	---	0	-1	0000	0
uc003epn.1	ENSG00000170819	BFSP2	---	0	0	0000	0
uc001fnt.3	ENSG00000242252	BGLAP	---	0	0	0000	0
uc004fhr.2	ENSG00000182492	BGN	TTTGAA_0.997_+_-76	1	0	0000	0
uc003upf.1	ENSG00000180535	BHLHA15	TTTGAT_1.000_-_429	1	0	0000	0
uc021tnd.1	ENSG00000205899	BHLHA9	---	0	0	0000	0
uc011mrv.2	ENSG00000198908	BHLHB9	---	0	0	0000	0
uc003xvi.3	ENSG00000180828	BHLHE22	TTTGAT_0.995_+_160;CTTGAA_1.000_+_180;TTCGAG_1.000_+_746	1	0	0000	0
uc002yeb.2	ENSG00000125533	BHLHE23	---	0	0	0000	0
uc003bqf.3	ENSG00000134107	BHLHE40	TTTGTA_1.000_-_901;TTTGAG_1.000_-_991	1	2	0000	0
uc001rhb.3	ENSG00000123095	BHLHE41	TTCGAT_0.983_+_264;TTTGAA_0.998_+_-350;TTTGAG_0.979_-_-963	1	-1	0000	0
uc003kfu.4	ENSG00000145692	BHMT	---	0	0	0000	0
uc003kft.3	ENSG00000132840	BHMT2	---	0	0	0000	0
uc001jki.1	ENSG00000122870	BICC1	---	0	0	0000	0
uc001rku.3	ENSG00000151746	BICD1	TTTGAG_0.997_-_228	1	-1	0000	0
uc004asp.1	ENSG00000185963	BICD2	---	0	2	0000	0
uc010grb.1	ENSG00000015475	BID	---	0	1	0000	0
uc003bdk.3	ENSG00000100290	BIK	---	0	0	0000	0
uc002tns.2	ENSG00000136717	BIN1	TTTAAA_1.000_+_95	1	0	0000	0
uc001ryg.3	ENSG00000110934	BIN2	---	0	0	0000	0
uc003xcl.3	ENSG00000147439	BIN3	---	0	0	0000	0
uc001pgy.3	ENSG00000110330	BIRC2	---	0	0	0110	0
uc001pgx.3	ENSG00000023445	BIRC3	---	0	-1	0001	0
uc010ezu.3	ENSG00000115760	BIRC6	TTTGAT_1.000_-_410	1	-1	0000	0
uc002yej.3	ENSG00000101197	BIRC7	---	0	1	0000	0
uc002qbk.3	ENSG00000163098	BIRC8	---	0	0	0000	0
---	ENSG00000134897	BIVM	---	0	0	0000	0
uc001vpu.2	ENSG00000270181	BIVM-ERCC5	TTTGAT_0.986_+_354;TTCGAA_0.978_+_374;TTTGAT_0.986_+_564;TTCGAA_0.978_+_584	1	0	0000	0
uc003bba.1	---	bK250D10.C22.8	TTTGAG_1.000_-_-284;TAGGAA_0.983_-_-413	1	0	0000	0
uc021wdf.1	ENSG00000166619	BLCAP	---	0	4	0000	0
uc001pyf.3	ENSG00000259571	BLID	---	0	0	0000	0
uc003wty.3	ENSG00000136573	BLK	---	0	0	0000	0
uc002bpr.3	ENSG00000197299	BLM	---	0	-3	1111	0
uc002hez.2	ENSG00000108578	BLMH	---	0	0	0000	0
uc001kls.4	ENSG00000095585	BLNK	---	0	3	0000	0
uc001shi.3	ENSG00000135441	BLOC1S1	TTTAAA_1.000_+_-263	1	-1	0110	0
uc001kqw.1	ENSG00000196072	BLOC1S2	---	0	5	0100	0
uc002pax.4	ENSG00000189114	BLOC1S3	TTTGAG_0.989_-_-544	1	0	1110	0
---	ENSG00000188428	BLOC1S5	---	0	-1	0000	0
---	ENSG00000259040	BLOC1S5-TXNDC5	---	0	-1	0000	0
uc003tir.3	ENSG00000106605	BLVRA	---	0	3	0000	0
uc002onw.2	ENSG00000090013	BLVRB	---	0	2	0000	0
uc001gfy.3	ENSG00000117475	BLZF1	---	0	2	1000	0
uc001zkw.3	ENSG00000104081	BMF	---	0	0	0000	0
---	ENSG00000168283	BMI1	CTTGAA_1.000_-_520;TTCGAT_0.971_+_588;TTTGTA_1.000_+_435	1	-3	0000	0
uc003xbg.3	ENSG00000168487	BMP1	TTTGTA_0.998_-_398	1	5	0000	0
uc002sez.1	ENSG00000163217	BMP10	TTTGTA_1.000_+_-132	1	1	0000	0
uc011mnw.2	ENSG00000130385	BMP15	CTTGAA_0.994_-_49	1	0	0000	0
uc002wmu.1	ENSG00000125845	BMP2	TTTAAA_1.000_+_-440;CTTGAA_1.000_+_471;TTTGAA_0.989_-_-763	1	1	0000	0
uc003hlk.3	ENSG00000138756	BMP2K	---	0	1	0000	0
uc003hmg.4	ENSG00000152785	BMP3	---	0	1	0000	0
uc010aoh.3	ENSG00000125378	BMP4	---	0	-1	0000	0
uc003pcq.3	ENSG00000112175	BMP5	CTTGAA_1.000_-_2;TTTGAA_1.000_+_-60;CTTGAA_1.000_+_95;CTTGAA_0.986_-_118;TTTGAG_0.992_+_296;TTTGAA_0.941_+_358;TAGGAA_0.998_-_389;TTTGAT_0.948_+_415;TTTAAA_0.999_+_538;TTTAAA_1.000_+_-883	1	0	0000	0
uc003mxu.4	ENSG00000153162	BMP6	---	0	0	0000	0
uc010gip.1	ENSG00000101144	BMP7	TTCGAG_0.971_+_-38	1	0	0000	0
uc001cdi.3	ENSG00000183682	BMP8A	---	0	0	0000	0
uc001cdz.1	ENSG00000116985	BMP8B	---	0	1	0000	0
uc011kap.2	ENSG00000164619	BMPER	---	0	0	0000	0
uc001kdy.3	ENSG00000107779	BMPR1A	---	0	-2	0000	0
uc003htm.4	ENSG00000138696	BMPR1B	---	0	-1	0000	0
uc002uzf.4	ENSG00000204217	BMPR2	TTTGAT_0.998_+_813	1	2	0000	0
uc001jaj.3	ENSG00000165733	BMS1	---	0	0	0001	0
uc004cwx.4	ENSG00000102010	BMX	TTTGAT_0.983_-_-119	1	0	0000	0
uc002bjt.1	ENSG00000169594	BNC1	CTTGAA_1.000_+_-245	1	-2	0000	0
uc003zml.3	ENSG00000173068	BNC2	---	0	0	0000	0
uc003mcj.4	ENSG00000113734	BNIP1	---	0	0	0000	0
uc010uhc.2	ENSG00000140299	BNIP2	---	0	0	0000	0
uc001lkv.1	ENSG00000176171	BNIP3	---	0	0	0000	0
uc003xex.1	ENSG00000104765	BNIP3L	---	0	1	0000	0
uc001ewl.2	ENSG00000163141	BNIPL	TTTGAA_1.000_+_15	1	0	0000	0
uc003dzy.3	ENSG00000144857	BOC	---	0	1	0000	0
uc003mcq.2	ENSG00000145919	BOD1	---	0	-2	0000	0
uc003gmz.1	ENSG00000038219	BOD1L	---	0	1	0000	0
uc002lgm.3	ENSG00000228075	BOD1L2	---	0	0	0000	0
uc002wbq.3	ENSG00000176720	BOK	---	0	-1	0000	0
uc001etf.3	ENSG00000178096	BOLA1	TTCGAG_0.993_+_687	1	0	0000	0
uc002dss.3;uc010bzb.1;uc002dxb.3	ENSG00000183336;ENSG00000169627	BOLA2	TTTGAG_0.997_+_-580;TTCGAG_1.000_-_917	1	0	1110	0
uc002skc.1	ENSG00000163170	BOLA3	---	0	0	0000	0
uc002uut.2	ENSG00000152430	BOLL	---	0	0	0000	0
uc003zbm.3;uc003zbr.1	ENSG00000204775;ENSG00000170727	BOP1	---	0	-2	0000	0
uc003vrw.3	ENSG00000172331	BPGM	---	0	1	0000	0
uc003mva.3	ENSG00000137274	BPHL	---	0	0	0000	0
uc002xib.2	ENSG00000101425	BPI	TTTGAG_0.979_-_-698	1	0	0000	0
uc002wyv.3	ENSG00000198183	BPIFA1	---	0	0	0000	0
uc002wyo.1	ENSG00000131050	BPIFA2	---	0	0	0000	0
uc002wyr.3	ENSG00000131059	BPIFA3	---	0	0	0000	0
uc002wyw.1	ENSG00000125999	BPIFB1	---	0	0	0000	0
uc002wyj.3	ENSG00000078898	BPIFB2	---	0	0	0000	0
uc002wym.1	ENSG00000186190	BPIFB3	---	0	0	0000	0
uc010zue.2	ENSG00000186191	BPIFB4	---	0	0	0000	0
uc010zuc.2	ENSG00000167104	BPIFB6	---	0	0	0000	0
uc003amn.2	ENSG00000184459	BPIFC	---	0	0	0000	0
uc001hma.3	ENSG00000162813	BPNT1	---	0	1	0000	0
---;uc002jgf.3	ENSG00000262858;ENSG00000171634	BPTF	---	0	1	0000	0
uc004fvj.3;uc004fwi.3;uc004fws.3	---;ENSG00000183753	BPY2	---	0	0	0000	0
---	ENSG00000183795	BPY2B	---	0	0	0000	0
---	ENSG00000185894	BPY2C	---	0	0	0000	0
uc003vwc.4	ENSG00000157764	BRAF	---	0	0	0000	0
uc001tsn.4	ENSG00000089234	BRAP	---	0	-1	0000	0
uc003smi.3	ENSG00000106009	BRAT1	---	0	-2	0000	0
uc002ict.3	ENSG00000012048	BRCA1	---	0	-4	1111	0
uc001uub.1	ENSG00000139618	BRCA2	---	0	-3	1111	0
uc004fna.3	ENSG00000185515	BRCC3	---	0	-2	0000	0
uc003biv.3	ENSG00000100425	BRD1	---	0	-1	0000	0
uc021ywf.1	ENSG00000204256	BRD2	TTCGAT_0.973_-_-567;TTTGAA_1.000_-_-628;TTCGAG_1.000_+_-817	1	-1	0000	0
uc004cew.3	ENSG00000169925	BRD3	TTTGTA_1.000_+_-484;TTTGAA_0.958_-_793	1	0	0000	0
uc002nar.3	ENSG00000141867	BRD4	---	0	0	0000	0
uc002ege.2	ENSG00000166164	BRD7	---	0	0	0000	0
uc003lcf.1	ENSG00000112983	BRD8	TTTAAA_1.000_+_-402	1	-2	1111	0
uc003jbq.3	ENSG00000028310	BRD9	---	0	-1	1110	0
uc001dom.4	ENSG00000137948	BRDT	---	0	0	0000	0
uc002rls.3	ENSG00000158019	BRE	---	0	0	0000	0
uc001yqp.2	ENSG00000185024	BRF1	---	0	-1	0000	0
uc003xkk.3	ENSG00000104221	BRF2	---	0	0	0000	0
uc003upi.2	ENSG00000164713	BRI3	---	0	0	0000	0
uc001uha.1	ENSG00000184992	BRI3BP	---	0	-4	0000	0
uc002izk.2	ENSG00000136492	BRIP1	---	0	-3	1110	0
uc003jja.3	ENSG00000113460	BRIX1	---	0	-4	1111	0
uc003bvb.3	ENSG00000254999	BRK1	---	0	0	0000	0
uc001oho.1	ENSG00000174744	BRMS1	---	0	0	0000	0
uc001wtl.3	ENSG00000100916	BRMS1L	---	0	3	0000	0
uc001hnq.1	ENSG00000162819	BROX	---	0	0	0000	0
uc001get.3	ENSG00000143158	BRP44	---	0	0	0000	0
uc021zif.1	ENSG00000060762	BRP44L	---	0	0	0000	0
uc003bsf.3	ENSG00000156983	BRPF1	TTTAAA_0.991_+_920	1	0	0000	0
uc003olv.4	ENSG00000096070	BRPF3	---	0	-1	0000	0
uc004ezv.1	ENSG00000102239	BRS3	TTTGAA_0.932_+_104;TTTGAG_0.991_-_159;TTTGAT_1.000_-_359;CTTGAA_0.914_-_-361;CTTGAA_1.000_-_371;TTTAAA_0.970_+_727	1	0	0000	0
uc002qkg.3	ENSG00000160469	BRSK1	---	0	0	0000	0
uc001ltj.3	ENSG00000174672	BRSK2	---	0	0	0000	0
uc002yxk.2	ENSG00000185658	BRWD1	---	0	1	0000	0
uc021wjg.1	ENSG00000255568	BRWD1-IT2	---	0	0	0000	0
uc004edt.3	ENSG00000165288	BRWD3	TTCGAG_1.000_-_116	1	0	0000	0
uc001nur.4	ENSG00000168000	BSCL2	CTTGAA_0.997_+_-570;TTTGAA_1.000_-_284	1	0	0000	0
uc001bvh.4	ENSG00000160058	BSDC1	---	0	1	0001	0
uc002loz.3	ENSG00000172270	BSG	---	0	-1	0000	0
uc003cxe.4	ENSG00000164061	BSN	TTTGTA_0.991_+_-967	1	0	0000	0
uc001cye.3	ENSG00000162399	BSND	---	0	0	0000	0
uc002phs.1	ENSG00000188334	BSPH1	---	0	0	0000	0
uc004bhg.4	ENSG00000119411	BSPRY	---	0	-2	0000	0
uc003goh.4	ENSG00000109743	BST1	---	0	0	0000	0
uc002ngl.3	ENSG00000130303	BST2	---	0	1	0000	0
uc010rzs.2	ENSG00000188909	BSX	---	0	0	0000	0
uc001khr.3	ENSG00000095564	BTAF1	TTTGAA_1.000_+_-155	1	-1	0010	0
uc002bjn.3	ENSG00000064726	BTBD1	---	0	0	0000	0
uc001mkz.3	ENSG00000148925	BTBD10	---	0	2	1010	0
uc001tmk.1	ENSG00000151136	BTBD11	---	0	0	0000	0
uc001lgc.1	ENSG00000138152	BTBD16	---	0	0	0000	0
uc002jkn.2	ENSG00000204347	BTBD17	---	0	0	0000	0
uc010rjy.2	ENSG00000233436	BTBD18	---	0	0	0000	0
uc010ole.1	ENSG00000222009	BTBD19	---	0	0	0000	0
uc002lup.1	ENSG00000133243	BTBD2	---	0	0	0000	0
uc002wnz.3	ENSG00000132640	BTBD3	TAGGAA_1.000_+_102;TTTAAA_0.934_+_-209;TTTGAG_0.963_-_451;CTTGAA_1.000_+_521;TTTGAA_0.975_+_763	1	1	0000	0
uc010tyq.2	ENSG00000184887	BTBD6	---	0	-2	0000	0
uc001ybo.3	ENSG00000011114	BTBD7	---	0	0	0000	0
uc001doo.3	ENSG00000189195	BTBD8	---	0	0	0000	0
uc010jwx.3	ENSG00000183826	BTBD9	---	0	1	0000	0
uc003hig.2	ENSG00000174808	BTC	---	0	1	0000	0
uc003cah.3	ENSG00000169814	BTD	---	0	0	0110	0
uc003kcr.1	ENSG00000145741	BTF3	TTTGTA_1.000_-_141	1	0	0000	0
uc001ctk.3	ENSG00000134717	BTF3L4	---	0	-1	0010	0
uc001tby.3	ENSG00000133639	BTG1	TTCGAG_0.985_+_192	1	3	1000	0
uc001gzq.3	ENSG00000159388	BTG2	TAGGAA_0.999_-_-231	1	6	0000	0
uc002ykk.3	ENSG00000154640	BTG3	---	0	-1	0010	0
uc001plj.3	ENSG00000137707	BTG4	TTTGTA_1.000_+_-592;TTTGAT_1.000_-_-658	1	0	0000	0
uc004ehg.2	ENSG00000010671	BTK	TTTGAA_0.947_+_-152	1	0	0000	0
uc003dza.4	ENSG00000186265	BTLA	---	0	0	0000	0
uc003nif.4	ENSG00000124557	BTN1A1	---	0	0	0000	0
uc003nib.2	ENSG00000112763	BTN2A1	---	0	-1	0000	0
uc003nhq.3	ENSG00000124508	BTN2A2	---	0	0	0000	0
uc011dkl.1	ENSG00000124549	BTN2A3P	---	0	0	0000	0
uc003nhv.3	ENSG00000026950	BTN3A1	---	0	-1	0000	0
uc010jqi.2	ENSG00000186470	BTN3A2	---	0	-1	0000	0
uc003nhz.3	ENSG00000111801	BTN3A3	---	0	1	0000	0
uc003obg.1	ENSG00000204290	BTNL2	---	0	0	0000	0
uc003mmr.3	ENSG00000168903	BTNL3	---	0	1	0000	0
uc003mmp.3	ENSG00000113303	BTNL8	---	0	0	0000	0
uc003mmt.3	ENSG00000165810	BTNL9	---	0	0	0000	0
uc001kta.3	ENSG00000166167	BTRC	---	0	0	0000	0
uc001lhe.2	ENSG00000154473	BUB3	TTTGAG_1.000_+_12;TTTGAA_1.000_+_95;CTTGAA_1.000_-_698	1	-2	1110	0
uc001ppn.3	ENSG00000137656	BUD13	---	0	-3	0000	0
uc003uqg.4	ENSG00000106245	BUD31	TTCGAG_0.999_-_-388	1	0	0000	0
uc003pqx.3	ENSG00000112276	BVES	---	0	2	0000	0
[truncated: 17,737 more rows]
