# Supplementary material for: The p53-p21-DREAM-CDE/CHR pathway regulates G2/M cell cycle genes
Source: Nucleic Acids Res. 2015 Sep 17;44(1):164–74. doi: 10.1093/nar/gkv927 (PMC4705690; doi:10.1093/nar/gkv927)
Supplement: SUPPLEMENTARY DATA [file supp_gkv927_nar-01392-x-2015-File008.xlsx]

## Sheet: OverlapAll210
Category	GO ID	Term	PValue	Count	Genes	List Total	Pop Hits	Pop Total	Fold Enrichment	Bonferroni	Benjamini	FDR
GOTERM_BP_FAT	GO:0007049	cell cycle	5.46e-54	93	GAS2L3, KIF23, KIFC1, KIF22, DBF4B, PRC1, TTK, AURKA, AURKB, PTTG1, GTSE1, FAM83D, KIF2C, MCM8, CDCA8, RAD21, MCM7, OIP5, INCENP, CDCA2, H2AFX, C11ORF82, CCNA2, CDCA5, ASPM, CDCA3, CDC7, CDK1, KIF11, SGOL2, SGOL1, KIF15, TPX2, NUSAP1, MND1, ESPL1, UBE2C, NCAPD3, CDK2, ESCO2, NCAPD2, SASS6, MAD2L1, RIF1, SPAG5, BUB1B, HAUS8, CKS1B, CCDC99, LIN9, FOXM1, ANLN, CEP55, CHEK2, SPC25, NCAPH, CENPA, MDC1…	172	776	13528	9425976983936700	3.51078e-50	3.51078e-50	8.14038e-51
GOTERM_BP_FAT	GO:0000279	M phase	2.39663e-51	70	KIF23, KIFC1, KIF22, PRC1, TTK, AURKA, AURKB, PTTG1, FAM83D, KIF2C, CDCA8, RAD21, OIP5, INCENP, CDCA2, H2AFX, CDCA5, CCNA2, ASPM, CDCA3, CDK1, KIF11, SGOL2, SGOL1, KIF15, TPX2, NUSAP1, MND1, ESPL1, UBE2C, NCAPD3, CDK2, NCAPD2, MAD2L1, SPAG5, BUB1B, HAUS8, CCDC99, ANLN, CEP55, SPC25, NCAPH, NCAPG, NCAPG2, BUB1, FBXO5, YEATS4, MKI67, CKAP5, DLGAP5, PCNT, KIF18A, NUF2, CENPF, CDC20, BIRC5, NDC80, CE…	172	329	13528	1673428995546750	1.54104e-48	7.70518e-50	3.57317e-49
GOTERM_BP_FAT	GO:0022403	cell cycle phase	9.64936e-51	74	KIF23, KIFC1, KIF22, PRC1, TTK, AURKA, AURKB, PTTG1, GTSE1, FAM83D, KIF2C, CDCA8, RAD21, OIP5, INCENP, CDCA2, H2AFX, CDCA5, CCNA2, ASPM, CDCA3, CDC7, CDK1, KIF11, SGOL2, SGOL1, KIF15, TPX2, NUSAP1, MND1, ESPL1, UBE2C, NCAPD3, CDK2, NCAPD2, MAD2L1, SPAG5, BUB1B, HAUS8, CCDC99, ANLN, CEP55, SPC25, NCAPH, NCAPG, NCAPG2, BUB1, FBXO5, YEATS4, MKI67, CKAP5, DLGAP5, PCNT, KIF18A, NUF2, CENPF, CDC20, BIR…	172	414	13528	14058420402202	6.20454e-48	2.06818e-48	1.43863e-46
GOTERM_BP_FAT	GO:0000280	nuclear division	1.64802e-49	61	KIF23, KIF22, KIFC1, AURKA, PTTG1, AURKB, FAM83D, KIF2C, CDCA8, RAD21, OIP5, INCENP, CDCA2, CDCA5, CCNA2, ASPM, CDCA3, CDK1, KIF11, SGOL1, KIF15, TPX2, NUSAP1, ESPL1, UBE2C, NCAPD3, CDK2, NCAPD2, MAD2L1, SPAG5, BUB1B, HAUS8, CCDC99, ANLN, CEP55, SPC25, NCAPH, NCAPG, NCAPG2, BUB1, FBXO5, YEATS4, CKAP5, DLGAP5, KIF18A, NUF2, CENPF, CDC20, BIRC5, NDC80, CENPE, CDC25C, SMC2, CDC25A, SMC4, CDC25B, CCN…	172	220	13528	2.18078e+16	1.05968e-46	2.64919e-48	2.45705e-47
GOTERM_BP_FAT	GO:0007067	mitosis	1.64802e-49	61	KIF23, KIF22, KIFC1, AURKA, PTTG1, AURKB, FAM83D, KIF2C, CDCA8, RAD21, OIP5, INCENP, CDCA2, CDCA5, CCNA2, ASPM, CDCA3, CDK1, KIF11, SGOL1, KIF15, TPX2, NUSAP1, ESPL1, UBE2C, NCAPD3, CDK2, NCAPD2, MAD2L1, SPAG5, BUB1B, HAUS8, CCDC99, ANLN, CEP55, SPC25, NCAPH, NCAPG, NCAPG2, BUB1, FBXO5, YEATS4, CKAP5, DLGAP5, KIF18A, NUF2, CENPF, CDC20, BIRC5, NDC80, CENPE, CDC25C, SMC2, CDC25A, SMC4, CDC25B, CCN…	172	220	13528	2.18078e+16	1.05968e-46	2.64919e-48	2.45705e-47
GOTERM_BP_FAT	GO:0000087	M phase of mitotic cell cycle	5.6019e-50	61	KIF23, KIF22, KIFC1, AURKA, PTTG1, AURKB, FAM83D, KIF2C, CDCA8, RAD21, OIP5, INCENP, CDCA2, CDCA5, CCNA2, ASPM, CDCA3, CDK1, KIF11, SGOL1, KIF15, TPX2, NUSAP1, ESPL1, UBE2C, NCAPD3, CDK2, NCAPD2, MAD2L1, SPAG5, BUB1B, HAUS8, CCDC99, ANLN, CEP55, SPC25, NCAPH, NCAPG, NCAPG2, BUB1, FBXO5, YEATS4, CKAP5, DLGAP5, KIF18A, NUF2, CENPF, CDC20, BIRC5, NDC80, CENPE, CDC25C, SMC2, CDC25A, SMC4, CDC25B, CCN…	172	224	13528	2.14184e+16	3.60202e-46	7.20405e-48	8.35193e-47
GOTERM_BP_FAT	GO:0048285	organelle fission	2.493e-48	61	KIF23, KIF22, KIFC1, AURKA, PTTG1, AURKB, FAM83D, KIF2C, CDCA8, RAD21, OIP5, INCENP, CDCA2, CDCA5, CCNA2, ASPM, CDCA3, CDK1, KIF11, SGOL1, KIF15, TPX2, NUSAP1, ESPL1, UBE2C, NCAPD3, CDK2, NCAPD2, MAD2L1, SPAG5, BUB1B, HAUS8, CCDC99, ANLN, CEP55, SPC25, NCAPH, NCAPG, NCAPG2, BUB1, FBXO5, YEATS4, CKAP5, DLGAP5, KIF18A, NUF2, CENPF, CDC20, BIRC5, NDC80, CENPE, CDC25C, SMC2, CDC25A, SMC4, CDC25B, CCN…	172	229	13528	2.09507e+16	1.603e-45	2.67166e-47	3.71684e-47
GOTERM_BP_FAT	GO:0022402	cell cycle process	3.80335e-47	79	GAS2L3, KIF23, KIFC1, KIF22, PRC1, TTK, AURKA, AURKB, PTTG1, GTSE1, FAM83D, KIF2C, CDCA8, RAD21, OIP5, INCENP, CDCA2, H2AFX, C11ORF82, CDCA5, CCNA2, ASPM, CDCA3, CDC7, CDK1, KIF11, SGOL2, SGOL1, KIF15, TPX2, NUSAP1, MND1, ESPL1, UBE2C, NCAPD3, CDK2, NCAPD2, SASS6, MAD2L1, SPAG5, BUB1B, HAUS8, CCDC99, ANLN, CEP55, SPC25, NCAPH, CENPA, NCAPG, NCAPG2, BUB1, FBXO5, YEATS4, MKI67, CKAP5, DLGAP5, PCNT,…	172	565	13528	1099724223091170	2.44555e-43	3.49365e-45	5.67045e-44
GOTERM_BP_FAT	GO:0000278	mitotic cell cycle	1.1704e-44	68	KIF23, KIF22, KIFC1, PRC1, TTK, AURKA, AURKB, PTTG1, GTSE1, FAM83D, KIF2C, CDCA8, RAD21, OIP5, INCENP, CDCA2, CDCA5, CCNA2, ASPM, CDCA3, CDC7, CDK1, KIF11, SGOL1, KIF15, TPX2, NUSAP1, ESPL1, UBE2C, NCAPD3, CDK2, NCAPD2, MAD2L1, SPAG5, BUB1B, HAUS8, CCDC99, ANLN, CEP55, SPC25, NCAPH, NCAPG, NCAPG2, CENPA, BUB1, FBXO5, YEATS4, CKAP5, DLGAP5, KIF18A, NUF2, CENPF, CDC20, BIRC5, NDC80, CENPE, CDKN3, C…	172	370	13528	1445480829666870	7.52568e-43	9.4071e-44	1.74496e-41
GOTERM_BP_FAT	GO:0051301	cell division	1.3195e-39	60	KIF23, KIFC1, PRC1, PTTG1, AURKB, FAM83D, CDCA8, RAD21, OIP5, INCENP, CDCA2, CDCA5, CCNA2, ASPM, CDCA3, CDC7, CDK1, KIF11, SGOL2, SGOL1, NUSAP1, ESPL1, UBE2C, MCM5, CDK2, NCAPD3, NCAPD2, MAD2L1, SPAG5, BUB1B, HAUS8, CKS1B, ANLN, CEP55, SPC25, NCAPH, NCAPG, NCAPG2, BUB1, FBXO5, CENPO, CKAP5, NUF2, CENPF, CDC20, BIRC5, NDC80, CENPE, RACGAP1, CDC25C, SMC2, CDC25A, SMC4, CDC25B, CCNB1, CCNB2, PLK1, K…	172	295	13528	1.59968e+16	8.48441e-38	9.42713e-40	1.96726e-36
GOTERM_BP_FAT	GO:0007059	chromosome segregation	3.819e-14	27	KIFC1, CCDC99, PTTG1, SPC25, NCAPH, RAD21, NCAPG, HJURP, INCENP, CDCA5, CENPO, SGOL2, DLGAP5, SGOL1, KIF18A, NUF2, NUSAP1, CENPF, ESPL1, BIRC5, CENPE, NDC80, SMC2, NCAPD3, SMC4, NCAPD2, MAD2L1	172	81	13528	2.62171e+16	2.45561e-12	2.45561e-13	5.69378e-13
GOTERM_BP_FAT	GO:0051276	chromosome organization	8.02613e-10	44	KIFC1, CCDC99, HMGB2, ING3, HIST1H2AE, CBX3, PTTG1, HIST2H2AB, HIST1H2BM, CDCA8, NCAPH, HIST1H2BN, HJURP, CENPA, NCAPG2, NCAPG, HIST2H2AC, HIST1H2BI, H2AFZ, H2AFX, HIST1H4C, ASF1B, CDCA5, YEATS4, HIST1H2BF, SGOL2, NASP, DLGAP5, HIST1H2BH, KIF18A, CENPF, NUSAP1, ESPL1, CENPE, NDC80, SMC2, RAD54L, GSG2, NCAPD3, SMC4, NCAPD2, SUZ12, MAD2L1, HIST1H3C, HIST1H3D, HIST1H2AM	172	485	13528	7135363222248860	5.1608e-07	4.69164e-08	1.19662e-05
GOTERM_BP_FAT	GO:0006323	DNA packaging	1.03494e-06	25	HMGB2, HIST1H2AE, HIST2H2AB, NCAPH, HIST1H2BM, HIST1H2BN, CENPA, NCAPG2, NCAPG, HJURP, HIST1H2BI, HIST2H2AC, H2AFZ, HIST1H4C, H2AFX, ASF1B, CDCA5, HIST1H2BF, HIST1H2BH, NUSAP1, SMC2, NCAPD3, SMC4, NCAPD2, HIST1H3C, HIST1H3D, HIST1H2AM	172	117	13528	1.68058e+16	6.65468e-05	5.54557e-05	0.00154301
GOTERM_BP_FAT	GO:0007017	microtubule-based process	4.43668e-07	32	KIF23, KIFC1, KIF22, CCDC99, KIF4A, KIF24, PRC1, TTK, AURKA, GTSE1, KIF2C, SPC25, CENPA, FBXO5, KIF14, KIF11, CKAP5, PCNT, KIF15, KIF18A, NUSAP1, CENPE, NDC80, ESPL1, UBE2C, SASS6, SPAG5, CKS2, KIF20B, BUB1B, HAUS8, KIF20A	172	253	13528	994797315929773	0.000285278	2.19445e-06	0.000661468
GOTERM_BP_FAT	GO:0000070	mitotic sister chromatid segregation	7.85194e-05	16	KIFC1, CCDC99, DLGAP5, KIF18A, NUSAP1, NDC80, CENPE, ESPL1, SMC2, NCAPD3, SMC4, NCAPD2, NCAPH, MAD2L1, NCAPG, CDCA5	172	36	13528	3.49561e+16	0.504879	0.00360628	1.17065
GOTERM_BP_FAT	GO:0000819	sister chromatid segregation	0.00130528	16	KIFC1, CCDC99, DLGAP5, KIF18A, NUSAP1, NDC80, CENPE, ESPL1, SMC2, NCAPD3, SMC4, NCAPD2, NCAPH, MAD2L1, NCAPG, CDCA5	172	37	13528	3401131363922060	0.0839298	0.00559532	1.94606
GOTERM_BP_FAT	GO:0000226	microtubule cytoskeleton organization	1.34162	22	KIF23, CCDC99, KIF11, PRC1, CKAP5, PCNT, KIF18A, TTK, NUSAP1, ESPL1, AURKA, NDC80, UBE2C, SPC25, KIF2C, SASS6, SPAG5, CENPA, CKS2, BUB1B, FBXO5, HAUS8	172	147	13528	1177092232241730	71.3873	4.44089	1665.33
GOTERM_BP_FAT	GO:0007051	spindle organization	1.79899	15	KIF23, KIF11, PRC1, PCNT, TTK, AURKA, NDC80, ESPL1, UBE2C, SPC25, SPAG5, CKS2, BUB1B, FBXO5, HAUS8	172	45	13528	2.62171e+16	1427.75	0.843769	3330.67
GOTERM_BP_FAT	GO:0051726	regulation of cell cycle	10.8567	29	CKS1B, TTK, ANLN, CHEK2, GTSE1, MDC1, BUB1, FBXO5, H2AFX, CCNA2, CDC7, CDK1, DLGAP5, CENPF, NUSAP1, ESPL1, BIRC5, CENPE, UBE2C, CDC25C, CDKN3, CDK2, CDC25A, CCNB1, PLK4, MAD2L1, CKS2, KIF20B, BUB1B	172	331	13528	6890887374411570	713.873	39.635	16542.3
GOTERM_BP_FAT	GO:0065004	protein-DNA complex assembly	12.8103	18	HMGB2, HIST1H2BF, HIST1H2AE, HIST1H2BH, CENPF, CENPE, HIST2H2AB, HIST1H2BM, HIST1H2BN, HJURP, CENPA, HIST1H2BI, HIST2H2AC, H2AFZ, HIST1H3C, HIST1H4C, H2AFX, HIST1H3D, HIST1H2AM, ASF1B	172	91	13528	1.55574e+16	856.648	450.751	19873
GOTERM_BP_FAT	GO:0034728	nucleosome organization	34.2424	17	HMGB2, HIST1H2BF, NASP, HIST1H2AE, HIST1H2BH, HIST2H2AB, HIST1H2BM, HIST1H2BN, HJURP, CENPA, HIST1H2BI, HIST2H2AC, H2AFZ, HIST1H3C, HIST1H4C, H2AFX, HIST1H3D, HIST1H2AM, ASF1B	172	93	13528	1437709427356830	21987.3	109.934	50981.4
GOTERM_BP_FAT	GO:0006334	nucleosome assembly	125.727	16	HMGB2, HIST1H2BF, HIST1H2AE, HIST1H2BH, HIST2H2AB, HIST1H2BM, HIST1H2BN, HJURP, CENPA, HIST1H2BI, HIST2H2AC, H2AFZ, HIST1H3C, HIST1H4C, H2AFX, HIST1H3D, HIST1H2AM, ASF1B	172	84	13528	1.49812e+16	80810.5	3848.14	1.87372e+06
GOTERM_BP_FAT	GO:0031497	chromatin assembly	216.224	16	HMGB2, HIST1H2BF, HIST1H2AE, HIST1H2BH, HIST2H2AB, HIST1H2BM, HIST1H2BN, HJURP, CENPA, HIST1H2BI, HIST2H2AC, H2AFZ, HIST1H3C, HIST1H4C, H2AFX, HIST1H3D, HIST1H2AM, ASF1B	172	87	13528	1.44646e+16	1.39063e+06	6321.05	322442
GOTERM_BP_FAT	GO:0034621	cellular macromolecular complex subunit organization	433.339	27	HMGB2, HIST1H2AE, ANLN, HIST2H2AB, KIF2C, HIST1H2BM, HIST1H2BN, CSE1L, CENPA, HJURP, HIST1H2BI, HIST2H2AC, H2AFZ, FBXO5, HIST1H4C, H2AFX, ASF1B, KPNB1, HIST1H2BF, NASP, HIST1H2BH, KIF18A, CENPF, CENPE, TMEM48, NUP205, HIST1H3C, HIST1H3D, HIST1H2AM	172	357	13528	5948407269884690	278625	121141	646039
GOTERM_BP_FAT	GO:0007346	regulation of mitotic cell cycle	655.623	19	CDK1, DLGAP5, CENPF, NUSAP1, TTK, ESPL1, CENPE, ANLN, BIRC5, UBE2C, CDC25C, CDK2, GTSE1, MAD2L1, BUB1, KIF20B, BUB1B, FBXO5, CCNA2	172	152	13528	983139534883721	421542	17564.3	977418
GOTERM_BP_FAT	GO:0010564	regulation of cell cycle process	923.459	17	CDC7, DLGAP5, CENPF, NUSAP1, TTK, CENPE, ANLN, BIRC5, ESPL1, UBE2C, CDC25C, GTSE1, PLK4, MAD2L1, BUB1, KIF20B, FBXO5	172	114	13528	1.17287e+16	59380	237520	1.37683e+07
GOTERM_BP_FAT	GO:0006333	chromatin assembly or disassembly	5076.39	17	HMGB2, HIST1H2BF, HIST1H2AE, HIST1H2BH, CBX3, HIST2H2AB, HIST1H2BM, HIST1H2BN, HJURP, CENPA, HIST1H2BI, HIST2H2AC, H2AFZ, HIST1H3C, HIST1H4C, H2AFX, HIST1H3D, HIST1H2AM, ASF1B	172	127	13528	1052810840505400	3.26411e+07	1.25543e+06	7.56843e+06
GOTERM_BP_FAT	GO:0034622	cellular macromolecular complex assembly	126590	24	HMGB2, HIST1H2AE, ANLN, HIST2H2AB, HIST1H2BM, HIST1H2BN, CSE1L, CENPA, HJURP, HIST2H2AC, HIST1H2BI, H2AFZ, FBXO5, H2AFX, HIST1H4C, ASF1B, KPNB1, HIST1H2BF, HIST1H2BH, CENPF, CENPE, TMEM48, NUP205, HIST1H3C, HIST1H3D, HIST1H2AM	172	318	13528	5935936814392270	8.13973e+06	30147.1	1.88734e+07
GOTERM_BP_FAT	GO:0006259	DNA metabolic process	38284.4	29	KIF22, HMGB2, UNG, LIN9, PTTG1, MCM8, RAD21, MCM7, MDC1, PRIM2, H2AFX, POLQ, FANCB, CDC7, USP1, NEIL3, NASP, MND1, CENPF, CDC25C, RNASEH2A, RAD54L, ESCO2, CDK2, CDC25A, MCM5, DCLRE1B, POLD1, RAD18	172	506	13528	4507675337806780	2.46169e+08	879173	5.70786e+07
GOTERM_BP_FAT	GO:0007076	mitotic chromosome condensation	73402.4	8	NCAPH, NCAPG, NUSAP1, CDCA5, SMC2, NCAPD3, NCAPD2, SMC4	172	13	13528	4840071556350620	4.71977e+08	1.62751e+07	1.09436e+09
GOTERM_BP_FAT	GO:0030261	chromosome condensation	498170	9	NCAPH, NCAPG2, NCAPG, NUSAP1, CDCA5, SMC2, NCAPD3, NCAPD2, SMC4	172	25	13528	2.83144e+16	3.20323e+09	1.06774e+08	7.42726e+08
GOTERM_BP_FAT	GO:0000075	cell cycle checkpoint	150021	13	CDK1, TTK, CENPF, CENPE, BIRC5, CHEK2, GTSE1, MAD2L1, MDC1, BUB1, BUB1B, H2AFX, CCNA2	172	91	13528	1.12359e+16	9.64638e+08	3.11174e+07	2.23669e+09
GOTERM_BP_FAT	GO:0007010	cytoskeleton organization	6.33361e+07	24	KIF23, CCDC99, KIF11, PRC1, CKAP5, PCNT, KIF18A, TTK, NUSAP1, ESPL1, AURKA, NDC80, ANLN, UBE2C, RACGAP1, SPC25, KIF2C, SASS6, SPAG5, CENPA, CKS2, BUB1B, FBXO5, HAUS8	172	436	13528	4329421804992530	4.0725e+09	1.27266e+09	9.44284e+09
GOTERM_BP_FAT	GO:0006974	response to DNA damage stimulus	9.85667e+06	22	KIF22, CDK1, HMGB2, UNG, NEIL3, USP1, PTTG1, CHEK2, RAD54L, ESCO2, GTSE1, RAD21, MCM7, DCLRE1B, RIF1, MDC1, POLD1, RAD18, H2AFX, POLQ, CCNA2, FANCB	172	373	13528	4638942577467420	6.33782e+10	1.92056e+09	1.46954e+11
GOTERM_BP_FAT	GO:0006325	chromatin organization	1.24458e+08	22	YEATS4, HMGB2, ING3, HIST1H2BF, NASP, HIST1H2AE, HIST1H2BH, CBX3, GSG2, SUZ12, HIST2H2AB, HIST1H2BM, HIST1H2BN, HJURP, CENPA, HIST1H2BI, HIST2H2AC, H2AFZ, HIST1H3C, HIST1H3D, HIST1H4C, H2AFX, HIST1H2AM, ASF1B	172	378	13528	4577580903162290	8.00259e+09	2.35371e+08	1.85555e+11
GOTERM_BP_FAT	GO:0051656	establishment of organelle localization	1.4302e+08	11	CCDC99, CENPA, DLGAP5, KIF18A, CENPF, NUSAP1, BIRC5, CENPE, ESPL1, NDC80, CDCA5	172	69	13528	1.25386e+16	9.19615e+09	2.62748e+09	2.1323e+10
GOTERM_BP_FAT	GO:0050000	chromosome localization	1.70169e+08	7	CCDC99, DLGAP5, KIF18A, CENPF, BIRC5, CENPE, CDCA5	172	15	13528	3670387596899220	1.09418e+11	3.0394e+08	2.53706e+11
GOTERM_BP_FAT	GO:0051303	establishment of chromosome localization	1.70169e+08	7	CCDC99, DLGAP5, KIF18A, CENPF, BIRC5, CENPE, CDCA5	172	15	13528	3670387596899220	1.09418e+11	3.0394e+08	2.53706e+11
GOTERM_BP_FAT	GO:0007018	microtubule-based movement	1.84809e+08	13	KIF14, KIF23, KIFC1, KIF22, KIF4A, KIF24, KIF11, KIF15, KIF18A, CENPE, KIF2C, KIF20B, KIF20A	172	113	13528	9048363860876720	1.18831e+11	3.21167e+09	2.75533e+11
GOTERM_BP_FAT	GO:0051640	organelle localization	2.11503e+07	12	CCDC99, CENPA, DLGAP5, KIF18A, CENPF, NUSAP1, BIRC5, CENPE, ESPL1, NDC80, CDCA5, ASPM	172	92	13528	1.02588e+16	1.35995e+11	3.57885e+09	3.15332e+11
GOTERM_BP_FAT	GO:0007088	regulation of mitosis	3.03651e+08	10	MAD2L1, DLGAP5, KIF20B, BUB1, CENPF, NUSAP1, TTK, CENPE, ESPL1, CDC25C	172	56	13528	1404485049833880	1.95246e+09	5.00635e+08	4.52717e+10
GOTERM_BP_FAT	GO:0051783	regulation of nuclear division	3.03651e+08	10	MAD2L1, DLGAP5, KIF20B, BUB1, CENPF, NUSAP1, TTK, CENPE, ESPL1, CDC25C	172	56	13528	1404485049833880	1.95246e+09	5.00635e+08	4.52717e+10
GOTERM_BP_FAT	GO:0000910	cytokinesis	3.70517e+08	9	PRC1, PLK1, INCENP, NUSAP1, BIRC5, ANLN, ESPL1, AURKB, RACGAP1	172	41	13528	1726488939307990	2.3824e+11	5.95606e+08	5.52407e+10
GOTERM_BP_FAT	GO:0007126	meiosis	4.12969e+07	12	RAD21, MKI67, PLK1, SGOL2, SGOL1, CKS2, MND1, FBXO5, H2AFX, ESPL1, RAD54L, CDC25B	172	98	13528	9630754627432360	2.65535e+11	6.47656e+08	6.15699e+10
GOTERM_BP_FAT	GO:0051327	M phase of meiotic cell cycle	4.12969e+07	12	RAD21, MKI67, PLK1, SGOL2, SGOL1, CKS2, MND1, FBXO5, H2AFX, ESPL1, RAD54L, CDC25B	172	98	13528	9630754627432360	2.65535e+11	6.47656e+08	6.15699e+10
GOTERM_BP_FAT	GO:0051321	meiotic cell cycle	5.10758e+08	12	RAD21, MKI67, PLK1, SGOL2, SGOL1, CKS2, MND1, FBXO5, H2AFX, ESPL1, RAD54L, CDC25B	172	100	13528	9438139534883720	3.28412e+09	7.81947e+08	7.61495e+09
GOTERM_BP_FAT	GO:0007093	mitotic cell cycle checkpoint	5.50356e+08	9	CDK1, MAD2L1, BUB1, BUB1B, CENPF, TTK, CENPE, CCNA2, GTSE1	172	43	13528	1646187128177390	3.53872e+10	8.22973e+08	8.20531e+10
GOTERM_BP_FAT	GO:0006260	DNA replication	1.27272e+09	15	CDC7, HMGB2, LIN9, NASP, CENPF, CDC25C, RNASEH2A, CDC25A, CDK2, MCM5, MCM8, MCM7, POLD1, PRIM2, POLQ	172	190	13528	6209302325581390	8.18322e+10	1.8599e+10	1.8975e+12
GOTERM_BP_FAT	GO:0031577	spindle checkpoint	2.24388e+09	6	MAD2L1, BUB1, CENPF, TTK, BIRC5, CENPE	172	12	13528	3.93256e+16	1.44271e+12	3.20625e+10	3.34542e+12
GOTERM_BP_FAT	GO:0030071	regulation of mitotic metaphase/anaphase transition	2.35715e+09	7	MAD2L1, DLGAP5, BUB1, CENPF, TTK, CENPE, ESPL1	172	22	13528	2502536997885830	1.51553e+11	3.29488e+10	3.51429e+12
GOTERM_BP_FAT	GO:0043933	macromolecular complex subunit organization	2.63656e+08	28	HMGB2, HIST1H2AE, ANLN, HIST2H2AB, KIF2C, HIST1H2BM, HIST1H2BN, CSE1L, CENPA, HJURP, HIST1H2BI, HIST2H2AC, H2AFZ, FBXO5, HIST1H4C, H2AFX, ASF1B, KPNB1, HIST1H2BF, NASP, HIST1H2BH, KIF18A, CENPF, CENPE, PPIH, TMEM48, NUP205, HIST1H3C, HIST1H3D, HIST1H2AM	172	710	13528	3101735997379620	1.69516e+12	3.60703e+10	3.93087e+11
GOTERM_BP_FAT	GO:0051329	interphase of mitotic cell cycle	6.85877e+08	11	CDC7, CCNB1, POLD1, CENPF, BIRC5, CDKN3, CDC25C, CDCA5, GTSE1, CDC25A, CDK2	172	103	13528	8399638744637610	4.40922e+11	9.18786e+09	0.001022576780762563
GOTERM_BP_FAT	GO:0007052	mitotic spindle organization	8.25008e+08	6	KIF23, SPC25, KIF11, PRC1, TTK, NDC80	172	15	13528	3146046511627900	5.3034e+11	1.08261e+11	0.0012300061846048926
GOTERM_BP_FAT	GO:0051325	interphase	8.96419e+08	11	CDC7, CCNB1, POLD1, CENPF, BIRC5, CDKN3, CDC25C, CDCA5, GTSE1, CDC25A, CDK2	172	106	13528	816191311978938	5.76232e+11	1.15279e+11	0.0013364718571273748
GOTERM_BP_FAT	GO:0040001	establishment of mitotic spindle localization	1.65867e+10	5	CCDC99, CENPA, NUSAP1, ESPL1, NDC80	172	8	13528	4915697674418600	0.0010659574231906	2.09121e+11	0.0024729002209955553
GOTERM_BP_FAT	GO:0008283	cell proliferation	2.62073e+09	20	STIL, CKS1B, MKI67, NASP, DLGAP5, KIF15, TPX2, CENPF, CDC25C, RACGAP1, TRAIP, CDC25A, KIF2C, MCM7, CSE1L, PLK1, CKS2, BUB1, BUB1B, ASPM	172	436	13528	3.60785e+16	0.0016837101412133793	3.24058e+10	0.003907196429042692
GOTERM_BP_FAT	GO:0006281	DNA repair	3.16443e+09	16	KIF22, HMGB2, UNG, USP1, NEIL3, PTTG1, RAD54L, ESCO2, RAD21, DCLRE1B, MDC1, POLD1, RAD18, H2AFX, POLQ, FANCB	172	284	13528	4431051424828030	0.002032666085627355	3.83905e+11	0.004717784409957737
GOTERM_BP_FAT	GO:0065003	macromolecular complex assembly	3.27831e+09	25	HMGB2, HIST1H2AE, ANLN, HIST2H2AB, HIST1H2BM, HIST1H2BN, CSE1L, CENPA, HJURP, HIST1H2BI, HIST2H2AC, H2AFZ, FBXO5, HIST1H4C, H2AFX, ASF1B, KPNB1, HIST1H2BF, HIST1H2BH, CENPF, CENPE, PPIH, TMEM48, NUP205, HIST1H3C, HIST1H3D, HIST1H2AM	172	665	13528	2956810631229230	0.0021057391439910367	3.90355e+11	0.0048875605021758695
GOTERM_BP_FAT	GO:0051293	establishment of spindle localization	4.87834e+10	5	CCDC99, CENPA, NUSAP1, ESPL1, NDC80	172	10	13528	3.93256e+16	0.0031318653475094216	5.70307e+10	0.007272919582912429
GOTERM_BP_FAT	GO:0051653	spindle localization	4.87834e+10	5	CCDC99, CENPA, NUSAP1, ESPL1, NDC80	172	10	13528	3.93256e+16	0.0031318653475094216	5.70307e+10	0.007272919582912429
GOTERM_BP_FAT	GO:0045841	negative regulation of mitotic metaphase/anaphase transition	7.59039e+09	5	MAD2L1, BUB1, CENPF, TTK, CENPE	172	11	13528	3575052854122620	0.004868750929415633	8.71505e+10	0.011315999083905126
GOTERM_BP_FAT	GO:0007094	mitotic cell cycle spindle assembly checkpoint	7.59039e+09	5	MAD2L1, BUB1, CENPF, TTK, CENPE	172	11	13528	3575052854122620	0.004868750929415633	8.71505e+10	0.011315999083905126
GOTERM_BP_FAT	GO:0051310	metaphase plate congression	7.59039e+09	5	CCDC99, KIF18A, CENPF, CENPE, CDCA5	172	11	13528	3575052854122620	0.004868750929415633	8.71505e+10	0.011315999083905126
GOTERM_BP_FAT	GO:0033554	cellular response to stress	9.38574e+09	22	KIF22, CDK1, HMGB2, UNG, NEIL3, USP1, PTTG1, CHEK2, RAD54L, ESCO2, GTSE1, RAD21, MCM7, DCLRE1B, RIF1, MDC1, POLD1, RAD18, H2AFX, POLQ, CCNA2, FANCB	172	566	13528	3057112334620750	0.006016887114045466	1.05873e+12	0.013992388276717893
GOTERM_BP_FAT	GO:0051784	negative regulation of nuclear division	1.12734e+10	5	MAD2L1, BUB1, CENPF, TTK, CENPE	172	12	13528	3277131782945730	0.007222625807207894	1.24972e+11	0.016806305913796837
GOTERM_BP_FAT	GO:0045839	negative regulation of mitosis	1.12734e+10	5	MAD2L1, BUB1, CENPF, TTK, CENPE	172	12	13528	3277131782945730	0.007222625807207894	1.24972e+11	0.016806305913796837
GOTERM_BP_FAT	GO:0010948	negative regulation of cell cycle process	1.31747e+11	6	MAD2L1, BUB1, CENPF, TTK, CENPE, ESPL1	172	25	13528	1.88763e+16	0.008435633776027851	1.43573e+11	0.019640558931210972
GOTERM_BP_FAT	GO:0051439	regulation of ubiquitin-protein ligase activity during mitotic cell cycle	3.0711e+11	8	CCNB1, CDK1, MAD2L1, PLK1, BUB1B, FBXO5, CDC20, UBE2C	172	71	13528	8862102849656070	0.01955376705936418	3.2907e+11	0.04577755553981655
GOTERM_BP_FAT	GO:0051438	regulation of ubiquitin-protein ligase activity	5.66518e+10	8	CCNB1, CDK1, MAD2L1, PLK1, BUB1B, FBXO5, CDC20, UBE2C	172	78	13528	8066785927251040	0.0357726318345456	5.97005e+11	0.08442951305737134
GOTERM_BP_FAT	GO:0051340	regulation of ligase activity	7.22348e+09	8	CCNB1, CDK1, MAD2L1, PLK1, BUB1B, FBXO5, CDC20, UBE2C	172	81	13528	7768016078093590	0.04538641255942877	7.48891e+11	0.10764148920594518
GOTERM_BP_FAT	GO:0048015	phosphoinositide-mediated signaling	1.22472e+12	8	HMGB2, SPAG5, CKS2, BUB1B, NDC80, AURKA, HIST1H4C, UBE2C	172	88	13528	7150105708245240	0.07573309133639738	0.0012492886211771248	0.1824394789744832
GOTERM_BP_FAT	GO:0007080	mitotic metaphase plate congression	1.57635e+11	4	CCDC99, KIF18A, CENPE, CDCA5	172	9	13528	3.49561e+16	0.09639880976853155	0.0015826084957265563	0.2347618951090591
GOTERM_BP_FAT	GO:0031396	regulation of protein ubiquitination	2.72071e+10	8	CCNB1, CDK1, MAD2L1, PLK1, BUB1B, FBXO5, CDC20, UBE2C	172	100	13528	6.29209e+16	0.1605140707270709	0.0026881583134946707	0.404867082051219
GOTERM_BP_FAT	GO:0000077	DNA damage checkpoint	3.3578e+11	6	CDK1, MDC1, H2AFX, CHEK2, CCNA2, GTSE1	172	48	13528	9831395348837200	0.19421884972052816	0.0032665184192670615	0.4994511918831046
GOTERM_BP_FAT	GO:0033043	regulation of organelle organization	4.37441e+12	11	PLK4, MAD2L1, DLGAP5, KIF20B, BUB1, CENPF, NUSAP1, TTK, CENPE, ESPL1, CDC25C	172	217	13528	3.98693e+16	0.24522527118824722	0.004190240321896854	0.6502045692302949
GOTERM_BP_FAT	GO:0045842	positive regulation of mitotic metaphase/anaphase transition	4.72605e+11	3	DLGAP5, CENPE, ESPL1	172	3	13528	7865116279069760	0.2621074072906344	0.004459980546692388	0.7023008243281725
GOTERM_BP_FAT	GO:0031570	DNA integrity checkpoint	4.89339e+11	6	CDK1, MDC1, H2AFX, CHEK2, CCNA2, GTSE1	172	52	13528	9075134168157420	0.27000834542894525	0.004550804536973652	0.7270834067027221
GOTERM_BP_FAT	GO:0031145	anaphase-promoting complex-dependent proteasomal ubiquitin-dependent protein catabolic process	0.001363042366809078	6	CCNB1, CDK1, MAD2L1, BUB1B, CDC20, UBE2C	172	65	13528	7260107334525930	0.5839850554848469	0.01245089661940224	2013022703294360
GOTERM_BP_FAT	GO:0000089	mitotic metaphase	0.0015492547743914899	3	CDCA8, FBXO5, CENPE	172	5	13528	471906976744186	0.6309943336362754	0.013943333203280228	2285078349910450
GOTERM_BP_FAT	GO:0051437	positive regulation of ubiquitin-protein ligase activity during mitotic cell cycle	0.00166873346604999	6	CCNB1, CDK1, PLK1, FBXO5, CDC20, UBE2C	172	68	13528	6939808481532140	0.6583238388551849	0.014804484986535194	24592649802333
GOTERM_BP_FAT	GO:0051443	positive regulation of ubiquitin-protein ligase activity	0.0018986942682353777	6	CCNB1, CDK1, PLK1, FBXO5, CDC20, UBE2C	172	70	13528	6741528239202650	0.7053658624354575	0.01660067695175782	2793707191837360
GOTERM_BP_FAT	GO:0051351	positive regulation of ligase activity	0.0022859772879856876	6	CCNB1, CDK1, PLK1, FBXO5, CDC20, UBE2C	172	73	13528	6464479133482	0.7704343011588521	0.019689604447834186	3.35453e+16
GOTERM_BP_FAT	GO:0034508	centromere complex assembly	0.002304582949736395	3	HJURP, CENPF, CENPE	172	6	13528	3.93256e+16	0.7731705769118573	0.019586404169517402	3.3814e+16
GOTERM_BP_FAT	GO:0000132	establishment of mitotic spindle orientation	0.002304582949736395	3	CCDC99, CENPA, NDC80	172	6	13528	3.93256e+16	0.7731705769118573	0.019586404169517402	3.3814e+16
GOTERM_BP_FAT	GO:0051294	establishment of spindle orientation	0.002304582949736395	3	CCDC99, CENPA, NDC80	172	6	13528	3.93256e+16	0.7731705769118573	0.019586404169517402	3.3814e+16
GOTERM_BP_FAT	GO:0051983	regulation of chromosome segregation	0.002304582949736395	3	KIF2C, CENPE, ESPL1	172	6	13528	3.93256e+16	0.7731705769118573	0.019586404169517402	3.3814e+16
GOTERM_BP_FAT	GO:0051323	metaphase	0.0031996485132567572	3	CDCA8, FBXO5, CENPE	172	7	13528	3.37076e+16	0.8726317100984539	0.026749823782026616	4665685239066790
GOTERM_BP_FAT	GO:0042770	DNA damage response, signal transduction	0.0034091291139886635	6	CDK1, MDC1, H2AFX, CHEK2, CCNA2, GTSE1	172	80	13528	5898837209302320	0.888732165328184	0.028114304530082346	496394987440193
GOTERM_BP_FAT	GO:0051785	positive regulation of nuclear division	0.003720255070875605	4	DLGAP5, NUSAP1, CENPE, ESPL1	172	25	13528	1.25842e+16	0.9089716910154146	0.030258216302109453	5405333839390230
GOTERM_BP_FAT	GO:0045840	positive regulation of mitosis	0.003720255070875605	4	DLGAP5, NUSAP1, CENPE, ESPL1	172	25	13528	1.25842e+16	0.9089716910154146	0.030258216302109453	5405333839390230
GOTERM_BP_FAT	GO:0010639	negative regulation of organelle organization	0.003792126507198956	6	MAD2L1, BUB1, CENPF, TTK, CENPE, ESPL1	172	82	13528	5754963131026650	0.9130978327342739	0.030450453204723504	5507023150403830
GOTERM_BP_FAT	GO:0031398	positive regulation of protein ubiquitination	0.004205024277806808	6	CCNB1, CDK1, PLK1, FBXO5, CDC20, UBE2C	172	84	13528	5617940199335540	0.9334320091158395	0.03330200437059627	6.08925e+16
GOTERM_BP_FAT	GO:0045132	meiotic chromosome segregation	0.004230839596767711	3	SGOL2, SGOL1, ESPL1	172	8	13528	2.94942e+16	0.9345324707232464	0.03309671342477505	612554072388839
GOTERM_BP_FAT	GO:0043623	cellular protein complex assembly	0.004518657536173711	8	TMEM48, CSE1L, NUP205, CENPF, FBXO5, ANLN, CENPE, KPNB1	172	162	13528	3884008039046790	0.9456375222629115	0.03488999013007288	6529265454355420
GOTERM_BP_FAT	GO:0006284	base-excision repair	0.004644599675157696	4	HMGB2, UNG, NEIL3, POLD1	172	27	13528	1.1652e+16	0.9498849861282621	0.035422866744401316	6705415608872140
GOTERM_BP_FAT	GO:0000079	regulation of cyclin-dependent protein kinase activity	0.004767802489106418	5	CKS1B, CKS2, CDKN3, CDC25C, CDC25A	172	54	13528	7282515073212740	0.9537192250749574	0.03592257788254449	6877434672503160
GOTERM_BP_FAT	GO:0033205	cytokinesis during cell cycle	0.005394612391019098	3	PLK1, NUSAP1, RACGAP1	172	9	13528	2621705426356580	0.9691347954373667	0.040093242657697314	7748030576299250
GOTERM_BP_FAT	GO:0045787	positive regulation of cell cycle	0.005783777977754116	5	DLGAP5, NUSAP1, BIRC5, CENPE, ESPL1	172	57	13528	689922480620155	0.9760015428401683	0.04244236738668283	828472783188241
GOTERM_BP_FAT	GO:0006261	DNA-dependent DNA replication	0.006152077173564911	5	HMGB2, MCM7, POLD1, PRIM2, MCM5	172	58	13528	6.78027e+16	0.9810888561596064	0.04458477301220243	8789964169836360
GOTERM_BP_FAT	GO:0051297	centrosome organization	0.007521268178035458	4	SASS6, KIF11, CKAP5, HAUS8	172	32	13528	9831395348837200	0.9922064143449868	0.05367030199837275	1.06456e+16
GOTERM_BP_FAT	GO:0050658	RNA transport	0.007702882084501525	6	TMEM48, CKAP5, NUP205, HNRNPA2B1, NUP107, NUP35	172	97	13528	4865020378806040	0.9930716093146934	0.05433472414453866	108890225736607
GOTERM_BP_FAT	GO:0050657	nucleic acid transport	0.007702882084501525	6	TMEM48, CKAP5, NUP205, HNRNPA2B1, NUP107, NUP35	172	97	13528	4865020378806040	0.9930716093146934	0.05433472414453866	108890225736607
GOTERM_BP_FAT	GO:0051236	establishment of RNA localization	0.007702882084501525	6	TMEM48, CKAP5, NUP205, HNRNPA2B1, NUP107, NUP35	172	97	13528	4865020378806040	0.9930716093146934	0.05433472414453866	108890225736607
GOTERM_BP_FAT	GO:0006403	RNA localization	0.008732065102924933	6	TMEM48, CKAP5, NUP205, HNRNPA2B1, NUP107, NUP35	172	100	13528	4.71907e+16	0.9964449123078482	0.06073697607335904	1.22571e+16
GOTERM_BP_FAT	GO:0051436	negative regulation of ubiquitin-protein ligase activity during mitotic cell cycle	0.009172236902806507	5	MAD2L1, BUB1B, FBXO5, CDC20, UBE2C	172	65	13528	6.05009e+16	0.9973280924928557	0.06303512073587136	1.28362e+16
GOTERM_BP_FAT	GO:0043161	proteasomal ubiquitin-dependent protein catabolic process	0.009468770533159017	6	CCNB1, CDK1, MAD2L1, BUB1B, CDC20, UBE2C	172	102	13528	4.62654e+16	0.9977958815279818	0.06433126304062409	1.32243e+16
GOTERM_BP_FAT	GO:0010498	proteasomal protein catabolic process	0.009468770533159017	6	CCNB1, CDK1, MAD2L1, BUB1B, CDC20, UBE2C	172	102	13528	4.62654e+16	0.9977958815279818	0.06433126304062409	1.32243e+16
GOTERM_BP_FAT	GO:0007096	regulation of exit from mitosis	0.0096469802880859	3	BIRC5, ANLN, UBE2C	172	12	13528	1.96628e+16	0.998036687740805	0.06482614001566844	1.34568e+16
GOTERM_BP_FAT	GO:0007143	female meiosis	0.0096469802880859	3	PLK1, FBXO5, CDC25B	172	12	13528	1.96628e+16	0.998036687740805	0.06482614001566844	1.34568e+16
GOTERM_BP_FAT	GO:0031023	microtubule organizing center organization	0.009654750685898298	4	SASS6, KIF11, CKAP5, HAUS8	172	35	13528	8988704318936870	0.9980465678153015	0.06420934110040599	1.34669e+16
GOTERM_BP_FAT	GO:0051444	negative regulation of ubiquitin-protein ligase activity	0.010184603157554947	5	MAD2L1, BUB1B, FBXO5, CDC20, UBE2C	172	67	13528	5869489760499820	0.9986153057922116	0.06694125381416127	1.41546e+16
GOTERM_BP_FAT	GO:0051352	negative regulation of ligase activity	0.010184603157554947	5	MAD2L1, BUB1B, FBXO5, CDC20, UBE2C	172	67	13528	5869489760499820	0.9986153057922116	0.06694125381416127	1.41546e+16
GOTERM_BP_FAT	GO:0031109	microtubule polymerization or depolymerization	0.011306963934720393	3	KIF2C, KIF18A, FBXO5	172	13	13528	1815026833631480	0.999332381225614	0.07333625417887701	1.55944e+16
GOTERM_BP_FAT	GO:0001556	oocyte maturation	0.011306963934720393	3	CCNB1, FBXO5, CDC25B	172	13	13528	1815026833631480	0.999332381225614	0.07333625417887701	1.55944e+16
GOTERM_BP_FAT	GO:0031397	negative regulation of protein ubiquitination	0.014288058613337887	5	MAD2L1, BUB1B, FBXO5, CDC20, UBE2C	172	74	13528	5314267756128220	0.9999042229470618	0.09098781281983437	1931024918300590
GOTERM_BP_FAT	GO:0015931	nucleobase, nucleoside, nucleotide and nucleic acid transport	0.014295111050758962	6	TMEM48, CKAP5, NUP205, HNRNPA2B1, NUP107, NUP35	172	113	13528	4176167935789250	0.999904662554087	0.09014522914216538	1.93189e+16
GOTERM_BP_FAT	GO:0000059	protein import into nucleus, docking	0.01907406199666574	3	CSE1L, NUP205, KPNB1	172	17	13528	1.38796e+16	0.9999958112111423	0.11757528913849824	2.49582e+16
GOTERM_BP_FAT	GO:0045786	negative regulation of cell cycle	0.019311277352887613	5	MAD2L1, BUB1, CENPF, TTK, CENPE	172	81	13528	4855010048808490	0.9999964145018115	0.11784379130117673	2.52283e+16
GOTERM_BP_FAT	GO:0010638	positive regulation of organelle organization	0.020922947523227726	5	PLK4, DLGAP5, NUSAP1, CENPE, ESPL1	172	83	13528	4738021854861300	0.9999987547730179	0.12594831559624275	270395006227915
GOTERM_BP_FAT	GO:0030952	establishment or maintenance of cytoskeleton polarity	0.02512204056326323	2	KIF2C, CKAP5	172	2	13528	7865116279069760	0.9999999214742906	0.14818898136106184	3156816767740470
GOTERM_BP_FAT	GO:0000022	mitotic spindle elongation	0.02512204056326323	2	KIF23, PRC1	172	2	13528	7865116279069760	0.9999999214742906	0.14818898136106184	3156816767740470
GOTERM_BP_FAT	GO:0007079	mitotic chromosome movement towards spindle pole	0.02512204056326323	2	DLGAP5, CENPE	172	2	13528	7865116279069760	0.9999999214742906	0.14818898136106184	3156816767740470
GOTERM_BP_FAT	GO:0030951	establishment or maintenance of microtubule cytoskeleton polarity	0.02512204056326323	2	KIF2C, CKAP5	172	2	13528	7865116279069760	0.9999999214742906	0.14818898136106184	3156816767740470
GOTERM_BP_FAT	GO:0051231	spindle elongation	0.02512204056326323	2	KIF23, PRC1	172	2	13528	7865116279069760	0.9999999214742906	0.14818898136106184	3156816767740470
GOTERM_BP_FAT	GO:0030010	establishment of cell polarity	0.025997804638042656	3	CCDC99, CENPA, NDC80	172	20	13528	1179767441860460	0.9999999559405882	0.15163469347551817	3247899344802980
GOTERM_BP_FAT	GO:0008380	RNA splicing	0.02796987745914897	9	PPIH, HNRNPUL1, HNRNPA2B1, LSM5, SNRPA, RBMX, CSTF1, HNRNPA0, PRPF38A	172	284	13528	2.49247e+16	0.9999999880308782	0.16087333485514987	3.44888e+16
GOTERM_BP_FAT	GO:0048599	oocyte development	0.028499426854418166	3	CCNB1, FBXO5, CDC25B	172	21	13528	1.12359e+16	0.9999999915688208	0.16227071366136392	3501886247949180
GOTERM_BP_FAT	GO:0000086	G2/M transition of mitotic cell cycle	0.028499426854418166	3	CCNB1, BIRC5, CDK2	172	21	13528	1.12359e+16	0.9999999915688208	0.16227071366136392	3501886247949180
GOTERM_BP_FAT	GO:0019932	second-messenger-mediated signaling	0.029483631869532533	8	HMGB2, SPAG5, CKS2, BUB1B, NDC80, AURKA, HIST1H4C, UBE2C	172	235	13528	2.67749e+16	0.999999995606185	0.166013761303058	3599345723449070
GOTERM_BP_FAT	GO:0009994	oocyte differentiation	0.031093264789136453	3	CCNB1, FBXO5, CDC25B	172	22	13528	1.07252e+16	0.9999999984888421	0.17288929218928217	3.7558e+16
GOTERM_BP_FAT	GO:0031401	positive regulation of protein modification process	0.031526853912904156	7	CCNB1, CDK1, PLK1, TTK, FBXO5, CDC20, UBE2C	172	187	13528	2.94416e+16	0.9999999988667756	0.17363942005398536	3.79733e+16
GOTERM_BP_FAT	GO:0000082	G1/S transition of mitotic cell cycle	0.033761363317420176	4	CDC7, CDKN3, CDCA5, CDC25A	172	56	13528	5617940199335540	0.9999999997433928	0.18339574023902472	4007310435612370
GOTERM_BP_FAT	GO:0031399	regulation of protein modification process	0.033928437617574234	9	CCNB1, CDK1, MAD2L1, PLK1, BUB1B, TTK, FBXO5, CDC20, UBE2C	172	295	13528	2.39953e+16	0.9999999997703963	0.18271687028550898	4022740806376540
GOTERM_BP_FAT	GO:0051129	negative regulation of cellular component organization	0.03421317663136887	6	MAD2L1, BUB1, CENPF, TTK, CENPE, ESPL1	172	142	13528	3.32329e+16	0.9999999998100407	0.1826268570326518	4048952874123770
GOTERM_BP_FAT	GO:0034501	protein localization to kinetochore	0.037446758223109104	2	CCDC99, AURKB	172	3	13528	5.24341e+16	0.9999999999780153	0.19676917079467682	4.3392e+16
GOTERM_BP_FAT	GO:0051305	chromosome movement towards spindle pole	0.037446758223109104	2	DLGAP5, CENPE	172	3	13528	5.24341e+16	0.9999999999780153	0.19676917079467682	4.3392e+16
GOTERM_BP_FAT	GO:0051382	kinetochore assembly	0.037446758223109104	2	CENPF, CENPE	172	3	13528	5.24341e+16	0.9999999999780153	0.19676917079467682	4.3392e+16
GOTERM_BP_FAT	GO:0006310	DNA recombination	0.04409431519401161	5	RAD21, UNG, MND1, H2AFX, RAD54L	172	105	13528	3.74529e+16	0.9999999999997448	0.22632884902774197	4894880811016980
GOTERM_BP_FAT	GO:0000375	RNA splicing, via transesterification reactions	0.044836762260296543	6	HNRNPUL1, HNRNPA2B1, SNRPA, RBMX, CSTF1, HNRNPA0	172	153	13528	3084359325125390	0.9999999999998451	0.22797623716065418	4953678936224090
GOTERM_BP_FAT	GO:0000377	RNA splicing, via transesterification reactions with bulged adenosine as nucleophile	0.044836762260296543	6	HNRNPUL1, HNRNPA2B1, SNRPA, RBMX, CSTF1, HNRNPA0	172	153	13528	3084359325125390	0.9999999999998451	0.22797623716065418	4953678936224090
GOTERM_BP_FAT	GO:0000398	nuclear mRNA splicing, via spliceosome	0.044836762260296543	6	HNRNPUL1, HNRNPA2B1, SNRPA, RBMX, CSTF1, HNRNPA0	172	153	13528	3084359325125390	0.9999999999998451	0.22797623716065418	4953678936224090
GOTERM_BP_FAT	GO:0051300	spindle pole body organization	0.04961656261176825	2	KIF11, CKAP5	172	4	13528	3.93256e+16	0.9999999999999939	0.24763983168206316	5317348667003710
GOTERM_BP_FAT	GO:0007144	female meiosis I	0.04961656261176825	2	FBXO5, CDC25B	172	4	13528	3.93256e+16	0.9999999999999939	0.24763983168206316	5317348667003710
GOTERM_BP_FAT	GO:0031536	positive regulation of exit from mitosis	0.04961656261176825	2	BIRC5, UBE2C	172	4	13528	3.93256e+16	0.9999999999999939	0.24763983168206316	5317348667003710
GOTERM_BP_FAT	GO:0043486	histone exchange	0.04961656261176825	2	HJURP, NASP	172	4	13528	3.93256e+16	0.9999999999999939	0.24763983168206316	5317348667003710
GOTERM_BP_FAT	GO:0051261	protein depolymerization	0.04961656261176825	2	KIF2C, KIF18A	172	4	13528	3.93256e+16	0.9999999999999939	0.24763983168206316	5317348667003710
GOTERM_BP_FAT	GO:0007019	microtubule depolymerization	0.04961656261176825	2	KIF2C, KIF18A	172	4	13528	3.93256e+16	0.9999999999999939	0.24763983168206316	5317348667003710
GOTERM_BP_FAT	GO:0051383	kinetochore organization	0.04961656261176825	2	CENPF, CENPE	172	4	13528	3.93256e+16	0.9999999999999939	0.24763983168206316	5317348667003710
GOTERM_BP_FAT	GO:0000212	meiotic spindle organization	0.04961656261176825	2	FBXO5, ESPL1	172	4	13528	3.93256e+16	0.9999999999999939	0.24763983168206316	5317348667003710
GOTERM_BP_FAT	GO:0007095	mitotic cell cycle G2/M transition DNA damage checkpoint	0.04961656261176825	2	CDK1, CCNA2	172	4	13528	3.93256e+16	0.9999999999999939	0.24763983168206316	5317348667003710
GOTERM_BP_FAT	GO:0006397	mRNA processing	0.05130544266818975	9	PPIH, HNRNPUL1, HNRNPA2B1, LSM5, SNRPA, RBMX, CSTF1, HNRNPA0, PRPF38A	172	321	13528	2205172788524230	0.999999999999998	0.2531913852781007	5439890366386380
GOTERM_BP_FAT	GO:0016568	chromatin modification	0.05936145453962298	8	SUZ12, YEATS4, ING3, HJURP, NASP, CBX3, ASF1B, GSG2	172	274	13528	2.29638e+16	1.0	0.28560431955285814	5984335987914720
GOTERM_BP_FAT	GO:0031400	negative regulation of protein modification process	0.06413748037976641	5	MAD2L1, BUB1B, FBXO5, CDC20, UBE2C	172	119	13528	3.30467e+16	1.0	0.30316477859487434	6277818331829670
GOTERM_BP_FAT	GO:0048469	cell maturation	0.06931242344805692	4	CCNB1, SCLT1, FBXO5, CDC25B	172	75	13528	4194728682170540	1.0	0.32167739615288493	6573155551984110
GOTERM_BP_FAT	GO:0007089	traversing start control point of mitotic cell cycle	0.07349915089360597	2	CDC25C, CDK2	172	6	13528	2.62171e+16	1.0	0.33572354225826817	6795937702785310
GOTERM_BP_FAT	GO:0032270	positive regulation of cellular protein metabolic process	0.07545479131739065	7	CCNB1, CDK1, PLK1, TTK, FBXO5, CDC20, UBE2C	172	233	13528	2.36291e+16	1.0	0.3409163902006733	6895302268771770
GOTERM_BP_FAT	GO:0006468	protein amino acid phosphorylation	0.08021383178687896	14	CDC7, CDK1, TTK, AURKA, CHEK2, AURKB, CDK2, GSG2, PLK4, PLK1, BUB1, MASTL, CIT, MELK	172	667	13528	1.65085e+16	1.0	0.3564060263471128	712522485327721
GOTERM_BP_FAT	GO:0048477	oogenesis	0.08308574864132383	3	CCNB1, FBXO5, CDC25B	172	38	13528	6209302325581390	1.0	0.36456952546900934	7256183506632660
GOTERM_BP_FAT	GO:0031503	protein complex localization	0.08521573462418244	2	TMEM48, BIRC5	172	7	13528	2247176079734210	1.0	0.3698866658856834	7349692179769810
GOTERM_BP_FAT	GO:0051319	G2 phase	0.08521573462418244	2	CENPF, GTSE1	172	7	13528	2247176079734210	1.0	0.3698866658856834	7349692179769810
GOTERM_BP_FAT	GO:0043044	ATP-dependent chromatin remodeling	0.08521573462418244	2	HJURP, NASP	172	7	13528	2247176079734210	1.0	0.3698866658856834	7349692179769810
GOTERM_BP_FAT	GO:0000085	G2 phase of mitotic cell cycle	0.08521573462418244	2	CENPF, GTSE1	172	7	13528	2247176079734210	1.0	0.3698866658856834	7349692179769810
GOTERM_BP_FAT	GO:0006396	RNA processing	0.08685963513846633	12	PPIH, EXOSC8, EXOSC9, HNRNPUL1, HNRNPA2B1, LSM5, SNRPA, RBMX, CSTF1, HNRNPA0, POP7, PRPF38A	172	547	13528	1.72544e+16	1.0	0.37337876147447546	7419819155437850
GOTERM_BP_FAT	GO:0006511	ubiquitin-dependent protein catabolic process	0.08718851064605795	7	CCNB1, CDK1, MAD2L1, USP1, BUB1B, CDC20, UBE2C	172	242	13528	2.27503e+16	1.0	0.37220504039083135	7433639159483180
GOTERM_BP_FAT	GO:0051247	positive regulation of protein metabolic process	0.08808522222882328	7	CCNB1, CDK1, PLK1, TTK, FBXO5, CDC20, UBE2C	172	243	13528	2.26567e+16	1.0	0.37302719844313337	7470970730351380
GOTERM_BP_FAT	GO:0008104	protein localization	0.0920975882393226	17	ARL6IP1, CCDC99, SGOL2, NASP, KIF18A, CENPF, NDC80, CENPE, AURKB, PPIH, TMEM48, CSE1L, NUP205, NUP107, NUP35, KPNB1, KIF20A	172	882	13528	1.51595e+16	1.0	0.38452220125792214	7631891077334160
GOTERM_BP_FAT	GO:0006606	protein import into nucleus	0.09524426678098578	4	PPIH, CSE1L, NUP205, KPNB1	172	86	13528	3.65819e+16	1.0	0.3928015535874313	7751352697728090
GOTERM_BP_FAT	GO:0016071	mRNA metabolic process	0.0976144816737593	9	PPIH, HNRNPUL1, HNRNPA2B1, LSM5, SNRPA, RBMX, CSTF1, HNRNPA0, PRPF38A	172	370	13528	1.91314e+16	1.0	0.3983241943624115	783759770595754
GOTERM_BP_FAT	GO:0051028	mRNA transport	0.09777484442140458	4	TMEM48, NUP205, NUP107, NUP35	172	87	13528	3.61615e+16	1.0	0.3965129603801041	7843319901678220
GOTERM_BP_FAT	GO:0007127	meiosis I	0.09853883390591296	3	RAD21, CKS2, ESPL1	172	42	13528	5617940199335540	1.0	0.3966943532679976	7870387761276150

## Sheet: OverlapDREAMp53-CHR 150
Category	GO ID	Term	PValue	Count	Genes	%	List Total	Pop Hits	Pop Total	Fold Enrichment	Bonferroni	Benjamini	FDR
GOTERM_BP_FAT	GO:0006259	DNA metabolic process	1.06926e-39	51	CLSPN, XRCC2, FANCM, CDC45, PSMC3IP, FANCG, TOP2A, C19ORF40, CDC6, GEN1, DTL, MCM2, MCM3, RMI1, MCM4, RAD51, RFC5, RAD1, RFC3, DCLRE1A, RFC4, RRM2, RRM1, DSCC1, BLM, TIPIN, PRKDC, CHEK1, POLA2, TK1, RPA2, POLE2, FEN1, HELLS, TRIP13, GINS1, EXO1, RAD51AP1, GINS3, EME1, GINS4, SMC6, BRCA2, BRIP1, SMC3, BRCA1, DNA2, TDP1, SUPT16H, BARD1, DUT	2.68987	122	506	13528	11.1762	9.00321e-37	9.00321e-37	1.65236e-36
GOTERM_BP_FAT	GO:0006260	DNA replication	2.22868e-32	33	CLSPN, BLM, TIPIN, CHEK1, POLA2, TK1, RPA2, CDC45, POLE2, TOP2A, FEN1, GINS1, CDC6, DTL, GINS3, GINS4, BRCA2, MCM2, MCM3, RMI1, MCM4, BRCA1, RAD51, RAD1, RFC5, DNA2, RFC3, RFC4, RRM2, RRM1, SUPT16H, DSCC1, DUT	1.74051	122	190	13528	19.259	1.87655e-29	9.38276e-30	3.44403e-29
GOTERM_BP_FAT	GO:0006974	response to DNA damage stimulus	1.90397e-26	36	CLSPN, XRCC2, BLM, TIPIN, PRKDC, CHEK1, RPA2, FANCM, POLE2, FANCG, TOP2A, C19ORF40, FEN1, TRIP13, EXO1, RAD51AP1, DTL, GEN1, EME1, BRIP1, BRCA2, SMC6, ATAD5, BRCA1, SMC3, RAD51, RAD1, RFC5, DNA2, RFC3, DCLRE1A, RFC4, TIMELESS, TDP1, SUPT16H, BARD1	1.89873	122	373	13528	10.7021	1.60315e-23	5.34382e-24	2.94225e-23
GOTERM_BP_FAT	GO:0006281	DNA repair	2.19125e-25	32	CLSPN, XRCC2, BLM, PRKDC, CHEK1, RPA2, FANCM, POLE2, FANCG, TOP2A, FEN1, C19ORF40, TRIP13, EXO1, RAD51AP1, GEN1, EME1, BRCA2, SMC6, BRIP1, BRCA1, SMC3, RAD51, RAD1, RFC5, DNA2, RFC3, DCLRE1A, RFC4, TDP1, SUPT16H, BARD1	1.68776	122	284	13528	12.4941	1.84503e-22	4.61257e-23	3.38618e-22
GOTERM_BP_FAT	GO:0033554	cellular response to stress	2.05905e-20	36	CLSPN, XRCC2, BLM, TIPIN, PRKDC, CHEK1, RPA2, FANCM, POLE2, FANCG, TOP2A, C19ORF40, FEN1, TRIP13, EXO1, RAD51AP1, DTL, GEN1, EME1, BRIP1, BRCA2, SMC6, ATAD5, BRCA1, SMC3, RAD51, RAD1, RFC5, DNA2, RFC3, DCLRE1A, RFC4, TIMELESS, TDP1, SUPT16H, BARD1	1.89873	122	566	13528	7.05277	1.73372e-17	3.46744e-18	3.18189e-17
GOTERM_BP_FAT	GO:0022403	cell cycle phase	2.1304e-19	31	HAUS6, XRCC2, BLM, NEK2, KNTC1, TIPIN, CHEK1, SPC24, CUL3, DDX11, PSMC3IP, MTBP, SKA3, MNS1, NUP37, ZWILCH, HELLS, TRIP13, EXO1, CDC6, DSN1, BRCA2, PBK, SMC3, RAD51, RAD1, DCLRE1A, TIMELESS, ZWINT, NUP43, DSCC1	1.63502	122	414	13528	8.303	1.7938e-16	2.98967e-17	3.29216e-16
GOTERM_BP_FAT	GO:0000279	M phase	7.31144e-19	28	HAUS6, XRCC2, NEK2, KNTC1, TIPIN, CHEK1, SPC24, DDX11, PSMC3IP, MNS1, SKA3, NUP37, ZWILCH, HELLS, TRIP13, EXO1, CDC6, DSN1, BRCA2, PBK, SMC3, RAD51, RAD1, DCLRE1A, TIMELESS, ZWINT, NUP43, DSCC1	1.47679	122	329	13528	9.43704	6.15623e-16	8.79462e-17	1.12985e-15
GOTERM_BP_FAT	GO:0022402	cell cycle process	1.58897e-17	33	HAUS6, XRCC2, BLM, NEK2, KNTC1, TIPIN, CHEK1, SPC24, CUL3, DDX11, PSMC3IP, MTBP, SKA3, MNS1, NUP37, ZWILCH, HELLS, TRIP13, EXO1, CDC6, DSN1, BRCA2, PBK, BRCA1, SMC3, RAD51, RAD1, DCLRE1A, TIMELESS, ZWINT, NUP43, BARD1, DSCC1	1.74051	122	565	13528	6.47648	1.33791e-14	1.67239e-15	2.45546e-14
GOTERM_BP_FAT	GO:0007049	cell cycle	5.90989e-17	37	CLSPN, HAUS6, XRCC2, BLM, NEK2, KNTC1, TIPIN, CHEK1, SPC24, CUL3, CDC45, DDX11, PSMC3IP, MTBP, SKA3, MNS1, NUP37, ZWILCH, HELLS, TRIP13, EXO1, CDC6, DSN1, BRCA2, MCM2, PBK, MCM3, BRCA1, SMC3, RAD51, RAD1, DCLRE1A, TIMELESS, ZWINT, NUP43, BARD1, DSCC1	1.95148	122	776	13528	5.28705	9.34808e-14	1.04361e-14	1.66533e-13
GOTERM_BP_FAT	GO:0006261	DNA-dependent DNA replication	2.76912e-15	14	BLM, TIPIN, BRCA2, MCM2, MCM3, MCM4, RAD51, RPA2, DNA2, RFC3, CDC45, RFC4, POLE2, FEN1	0.738397	122	58	13528	26.7654	2.33702e-12	2.33702e-13	4.28546e-12
GOTERM_BP_FAT	GO:0000280	nuclear division	9.18196e-13	19	CDC6, HAUS6, NEK2, DSN1, TIPIN, KNTC1, PBK, SMC3, SPC24, DCLRE1A, TIMELESS, DDX11, ZWINT, SKA3, NUP37, ZWILCH, NUP43, HELLS, DSCC1	1.00211	122	220	13528	9.57645	7.73086e-10	7.02806e-11	1.41884e-09
GOTERM_BP_FAT	GO:0007067	mitosis	9.18196e-13	19	CDC6, HAUS6, NEK2, DSN1, TIPIN, KNTC1, PBK, SMC3, SPC24, DCLRE1A, TIMELESS, DDX11, ZWINT, SKA3, NUP37, ZWILCH, NUP43, HELLS, DSCC1	1.00211	122	220	13528	9.57645	7.73086e-10	7.02806e-11	1.41884e-09
GOTERM_BP_FAT	GO:0000087	M phase of mitotic cell cycle	1.24962e-12	19	CDC6, HAUS6, NEK2, DSN1, TIPIN, KNTC1, PBK, SMC3, SPC24, DCLRE1A, TIMELESS, DDX11, ZWINT, SKA3, NUP37, ZWILCH, NUP43, HELLS, DSCC1	1.00211	122	224	13528	9.40544	1.05222e-09	8.7685e-11	1.93113e-09
GOTERM_BP_FAT	GO:0000278	mitotic cell cycle	1.4375e-12	23	CDC6, HAUS6, BLM, DSN1, NEK2, TIPIN, KNTC1, CHEK1, PBK, SMC3, SPC24, CUL3, DCLRE1A, TIMELESS, DDX11, ZWINT, MTBP, SKA3, NUP37, ZWILCH, NUP43, HELLS, DSCC1	1.21308	122	370	13528	6.89287	1.21039e-09	9.31069e-11	2.22142e-09
GOTERM_BP_FAT	GO:0048285	organelle fission	1.82081e-12	19	CDC6, HAUS6, NEK2, DSN1, TIPIN, KNTC1, PBK, SMC3, SPC24, DCLRE1A, TIMELESS, DDX11, ZWINT, SKA3, NUP37, ZWILCH, NUP43, HELLS, DSCC1	1.00211	122	229	13528	9.20009	1.53308e-09	1.09506e-10	2.81367e-09
GOTERM_BP_FAT	GO:0007059	chromosome segregation	1.32241e-10	12	DDX11, NEK2, DSN1, ZWINT, SKA3, NUP37, TOP2A, NUP43, SMC3, BRCA1, CENPH, DSCC1	0.632911	122	81	13528	16.4274	1.11347e-07	7.42314e-09	2.04355e-07
GOTERM_BP_FAT	GO:0006310	DNA recombination	1.45971e-10	13	EXO1, XRCC2, RAD51AP1, BLM, EME1, BRCA2, PRKDC, SMC6, CHEK1, BRCA1, RAD51, PSMC3IP, TRIP13	0.685654	122	105	13528	13.7286	1.22908e-07	7.68174e-09	2.25572e-07
GOTERM_BP_FAT	GO:0006302	double-strand break repair	1.6342e-10	11	XRCC2, RAD51AP1, BLM, TDP1, PRKDC, BRIP1, BRCA2, FEN1, BRCA1, TRIP13, RAD51	0.580169	122	62	13528	19.6732	1.37599e-07	8.09408e-09	2.52536e-07
GOTERM_BP_FAT	GO:0000075	cell cycle checkpoint	4.78914e-10	12	RAD1, CDC6, CDC45, BLM, ZWINT, KNTC1, TIPIN, BRIP1, CHEK1, FANCG, ZWILCH, BRCA1	0.632911	122	91	13528	14.6222	4.03246e-07	2.24025e-08	7.40076e-07
GOTERM_BP_FAT	GO:0051301	cell division	1.03299e-09	18	CDC6, HAUS6, NEK2, DSN1, TIPIN, KNTC1, BRCA2, SMC3, CENPH, SPC24, DCLRE1A, TIMELESS, ZWINT, SKA3, NUP37, ZWILCH, NUP43, HELLS	0.949367	122	295	13528	6.76588	8.69776e-07	4.57777e-08	1.5963e-06
GOTERM_BP_FAT	GO:0051327	M phase of meiotic cell cycle	1.62539e-08	11	RAD1, EXO1, XRCC2, NEK2, PSMC3IP, MNS1, BRCA2, CHEK1, SMC3, TRIP13, RAD51	0.580169	122	98	13528	12.4463	1.36857e-05	6.84288e-07	2.51174e-05
GOTERM_BP_FAT	GO:0007126	meiosis	1.62539e-08	11	RAD1, EXO1, XRCC2, NEK2, PSMC3IP, MNS1, BRCA2, CHEK1, SMC3, TRIP13, RAD51	0.580169	122	98	13528	12.4463	1.36857e-05	6.84288e-07	2.51174e-05
GOTERM_BP_FAT	GO:0051321	meiotic cell cycle	1.97902e-08	11	RAD1, EXO1, XRCC2, NEK2, PSMC3IP, MNS1, BRCA2, CHEK1, SMC3, TRIP13, RAD51	0.580169	122	100	13528	12.1974	1.66632e-05	7.93493e-07	3.05822e-05
GOTERM_BP_FAT	GO:0051726	regulation of cell cycle	2.54593e-07	16	CDC6, BLM, NEK2, TIPIN, KNTC1, BRCA2, BRIP1, CHEK1, BRCA1, RAD1, CDC45, TIMELESS, ZWINT, MTBP, FANCG, ZWILCH	0.843882	122	331	13528	5.36001	0.000214344	9.74391e-06	0.000393427
GOTERM_BP_FAT	GO:0051276	chromosome organization	2.92963e-07	19	HIST1H2AB, HIST1H1C, BLM, NEK2, PRKDC, HAT1, BRCA2, MCM2, SMC3, CENPH, DDX11, HIST1H2BL, ZWINT, HIST1H2AI, SUPT16H, HIST1H3B, HIST1H3F, TOP2A, HELLS, DSCC1	1.00211	122	485	13528	4.34396	0.000246644	1.07249e-05	0.000452721
GOTERM_BP_FAT	GO:0031570	DNA integrity checkpoint	3.68676e-07	8	RAD1, CDC6, CDC45, BLM, TIPIN, BRIP1, CHEK1, BRCA1	0.421941	122	52	13528	17.0593	0.000310377	1.29343e-05	0.000569721
GOTERM_BP_FAT	GO:0000725	recombinational repair	5.54194e-07	6	XRCC2, RAD51AP1, BLM, BRCA2, BRCA1, RAD51	0.316456	122	19	13528	35.0164	0.000466523	1.86651e-05	0.000856404
GOTERM_BP_FAT	GO:0000724	double-strand break repair via homologous recombination	5.54194e-07	6	XRCC2, RAD51AP1, BLM, BRCA2, BRCA1, RAD51	0.316456	122	19	13528	35.0164	0.000466523	1.86651e-05	0.000856404
GOTERM_BP_FAT	GO:0006271	DNA strand elongation during DNA replication	6.88982e-06	4	DNA2, RFC3, RFC4, FEN1	0.21097	122	5	13528	88.7082	0.00578445	0.0002231	0.0106465
GOTERM_BP_FAT	GO:0006289	nucleotide-excision repair	9.16248e-06	7	RFC5, RPA2, RFC3, DCLRE1A, RFC4, POLE2, BRCA2	0.369198	122	55	13528	14.1127	0.00768516	0.000285694	0.014158
GOTERM_BP_FAT	GO:0006323	DNA packaging	9.81799e-06	9	HIST1H2AB, HIST1H1C, HIST1H2BL, HIST1H2AI, HIST1H3B, HAT1, MCM2, HIST1H3F, TOP2A, HELLS	0.474684	122	117	13528	8.52963	0.00823271	0.000295199	0.0151709
GOTERM_BP_FAT	GO:0006297	nucleotide-excision repair, DNA gap filling	1.32457e-05	5	RFC5, RPA2, RFC3, RFC4, POLE2	0.263713	122	17	13528	32.6133	0.011091	0.00038451	0.0204669
GOTERM_BP_FAT	GO:0022616	DNA strand elongation	1.36895e-05	4	DNA2, RFC3, RFC4, FEN1	0.21097	122	6	13528	73.9235	0.0114605	0.000384149	0.0211526
GOTERM_BP_FAT	GO:0000077	DNA damage checkpoint	6.63376e-05	6	RAD1, BLM, TIPIN, BRIP1, CHEK1, BRCA1	0.316456	122	48	13528	13.8607	0.0543267	0.00180025	0.102464
GOTERM_BP_FAT	GO:0051052	regulation of DNA metabolic process	7.17956e-05	8	DNA2, CDC6, CDC45, BLM, TIPIN, BRCA2, BRCA1, RAD51	0.421941	122	114	13528	7.78142	0.058663	0.00188741	0.11089
GOTERM_BP_FAT	GO:0042770	DNA damage response, signal transduction	7.91855e-05	7	RAD1, BLM, TIPIN, BRIP1, BRCA2, CHEK1, BRCA1	0.369198	122	80	13528	9.70246	0.0645025	0.00201847	0.122297
GOTERM_BP_FAT	GO:0008156	negative regulation of DNA replication	0.000105605	5	CDC6, CDC45, BLM, TIPIN, BRCA2	0.263713	122	28	13528	19.8009	0.0850847	0.00261199	0.163069
GOTERM_BP_FAT	GO:0031497	chromatin assembly	0.000126475	7	HIST1H2AB, HIST1H1C, HIST1H2BL, HIST1H2AI, HIST1H3B, MCM2, HIST1H3F, HELLS	0.369198	122	87	13528	8.9218	0.101023	0.00303818	0.195265
GOTERM_BP_FAT	GO:0006333	chromatin assembly or disassembly	0.000141703	8	HIST1H2AB, HIST1H1C, HIST1H2BL, HIST1H2AI, SUPT16H, HIST1H3B, MCM2, HIST1H3F, HELLS	0.421941	122	127	13528	6.9849	0.112479	0.00330904	0.218753
GOTERM_BP_FAT	GO:0065004	protein-DNA complex assembly	0.000162168	7	HIST1H2AB, HIST1H1C, HIST1H2BL, HIST1H2AI, HIST1H3B, MCM2, HIST1H3F, HELLS	0.369198	122	91	13528	8.52963	0.127643	0.0036839	0.250307
GOTERM_BP_FAT	GO:0034728	nucleosome organization	0.000182775	7	HIST1H2AB, HIST1H1C, HIST1H2BL, HIST1H2AI, SUPT16H, HIST1H3B, MCM2, HIST1H3F	0.369198	122	93	13528	8.3462	0.142651	0.00404208	0.282073
GOTERM_BP_FAT	GO:0006275	regulation of DNA replication	0.000226913	6	DNA2, CDC6, CDC45, BLM, TIPIN, BRCA2	0.316456	122	62	13528	10.7308	0.173936	0.00488757	0.350079
GOTERM_BP_FAT	GO:0048478	replication fork protection	0.000236645	3	BLM, TIPIN, BRCA2	0.158228	122	3	13528	110.885	0.180679	0.00496959	0.365068
GOTERM_BP_FAT	GO:0006270	DNA replication initiation	0.00035902	4	CDC45, MCM2, MCM3, MCM4	0.21097	122	16	13528	27.7213	0.26092	0.00734723	0.553363
GOTERM_BP_FAT	GO:0051053	negative regulation of DNA metabolic process	0.000393233	5	CDC6, CDC45, BLM, TIPIN, BRCA2	0.263713	122	39	13528	14.2161	0.281915	0.00785393	0.605947
GOTERM_BP_FAT	GO:0043933	macromolecular complex subunit organization	0.000578101	17	HIST1H2AB, NCBP1, HIST1H1C, BLM, KNTC1, MALT1, MCM2, CENPH, RAD51, HIST1H2BL, RRM2, RRM1, HIST1H2AI, SUPT16H, SNRPB, HIST1H3B, HIST1H3F, HELLS	0.896624	122	710	13528	2.655	0.385473	0.0112594	0.889629
GOTERM_BP_FAT	GO:0045005	maintenance of fidelity during DNA-dependent DNA replication	0.000779601	3	BLM, TIPIN, BRCA2	0.158228	122	5	13528	66.5311	0.48143	0.0148137	1.19797
GOTERM_BP_FAT	GO:0006334	nucleosome assembly	0.000926036	6	HIST1H2AB, HIST1H1C, HIST1H2BL, HIST1H2AI, HIST1H3B, MCM2, HIST1H3F	0.316456	122	84	13528	7.92037	0.541632	0.0171858	1.42149
GOTERM_BP_FAT	GO:0051028	mRNA transport	0.00108504	6	NCBP1, NUP88, KHSRP, NUP85, NUP37, NUP43	0.316456	122	87	13528	7.64726	0.599123	0.0196756	1.66365
GOTERM_BP_FAT	GO:0034621	cellular macromolecular complex subunit organization	0.00136349	11	HIST1H2AB, NCBP1, HIST1H1C, HIST1H2BL, HIST1H2AI, SUPT16H, HIST1H3B, SNRPB, MCM2, HIST1H3F, HELLS, CENPH	0.580169	122	357	13528	3.41663	0.682997	0.0241472	2.0864
GOTERM_BP_FAT	GO:0000076	DNA replication checkpoint	0.00161806	3	CDC6, CDC45, TIPIN	0.158228	122	7	13528	47.5222	0.744239	0.0280068	2.4714
GOTERM_BP_FAT	GO:0032297	negative regulation of DNA replication initiation	0.00161806	3	CDC6, CDC45, TIPIN	0.158228	122	7	13528	47.5222	0.744239	0.0280068	2.4714
GOTERM_BP_FAT	GO:0050658	RNA transport	0.0017632	6	NCBP1, NUP88, KHSRP, NUP85, NUP37, NUP43	0.316456	122	97	13528	6.85888	0.773707	0.0298698	2.69027
GOTERM_BP_FAT	GO:0050657	nucleic acid transport	0.0017632	6	NCBP1, NUP88, KHSRP, NUP85, NUP37, NUP43	0.316456	122	97	13528	6.85888	0.773707	0.0298698	2.69027
GOTERM_BP_FAT	GO:0051236	establishment of RNA localization	0.0017632	6	NCBP1, NUP88, KHSRP, NUP85, NUP37, NUP43	0.316456	122	97	13528	6.85888	0.773707	0.0298698	2.69027
GOTERM_BP_FAT	GO:0006403	RNA localization	0.00201661	6	NCBP1, NUP88, KHSRP, NUP85, NUP37, NUP43	0.316456	122	100	13528	6.65311	0.817261	0.0334226	3.0713
GOTERM_BP_FAT	GO:0010212	response to ionizing radiation	0.00201814	5	XRCC2, BLM, PRKDC, BRCA2, BRCA1	0.263713	122	60	13528	9.24044	0.817498	0.0328027	3.0736
GOTERM_BP_FAT	GO:0051329	interphase of mitotic cell cycle	0.00229566	6	CUL3, CDC6, BLM, DDX11, MTBP, CHEK1	0.316456	122	103	13528	6.45933	0.8556	0.0365309	3.48928
GOTERM_BP_FAT	GO:0007346	regulation of mitotic cell cycle	0.00242643	7	CDC6, NEK2, ZWINT, KNTC1, MTBP, BRCA2, ZWILCH	0.369198	122	152	13528	5.10656	0.87069	0.0378598	3.68458
GOTERM_BP_FAT	GO:0065003	macromolecular complex assembly	0.00244728	15	HIST1H2AB, NCBP1, HIST1H1C, BLM, KNTC1, MALT1, MCM2, RAD51, HIST1H2BL, RRM2, RRM1, HIST1H2AI, SNRPB, HIST1H3B, HIST1H3F, HELLS	0.791139	122	665	13528	2.50117	0.872945	0.0374856	3.71568
GOTERM_BP_FAT	GO:0051325	interphase	0.00260185	6	CUL3, CDC6, BLM, DDX11, MTBP, CHEK1	0.316456	122	106	13528	6.27652	0.888487	0.039099	3.94597
GOTERM_BP_FAT	GO:0030174	regulation of DNA replication initiation	0.0027415	3	CDC6, CDC45, TIPIN	0.158228	122	9	13528	36.9617	0.900888	0.0404367	4.15358
GOTERM_BP_FAT	GO:0051297	centrosome organization	0.00286522	4	HAUS6, NEK2, BRCA2, BRCA1	0.21097	122	32	13528	13.8607	0.91072	0.0414999	4.33717
GOTERM_BP_FAT	GO:0015931	nucleobase, nucleoside, nucleotide and nucleic acid transport	0.00343016	6	NCBP1, NUP88, KHSRP, NUP85, NUP37, NUP43	0.316456	122	113	13528	5.88771	0.944599	0.0486583	5.1713
GOTERM_BP_FAT	GO:0010564	regulation of cell cycle process	0.00356231	6	TIMELESS, NEK2, KNTC1, TIPIN, BRCA2, BRCA1	0.316456	122	114	13528	5.83607	0.950452	0.049654	5.36543
GOTERM_BP_FAT	GO:0031023	microtubule organizing center organization	0.00370794	4	HAUS6, NEK2, BRCA2, BRCA1	0.21097	122	35	13528	12.6726	0.95619	0.050796	5.57895
GOTERM_BP_FAT	GO:0000070	mitotic sister chromatid segregation	0.00401889	4	DDX11, NEK2, ZWINT, DSCC1	0.21097	122	36	13528	12.3206	0.966316	0.054069	6.03332
GOTERM_BP_FAT	GO:0000819	sister chromatid segregation	0.00434525	4	DDX11, NEK2, ZWINT, DSCC1	0.21097	122	37	13528	11.9876	0.974439	0.0574251	6.50801
GOTERM_BP_FAT	GO:0045934	negative regulation of nucleobase, nucleoside, nucleotide and nucleic acid metabolic process	0.00615097	12	CDC6, CDC45, CREBZF, BLM, TIMELESS, TIPIN, HAT1, BRCA2, BRCA1, HELLS, BARD1, HNRNPAB	0.632911	122	512	13528	2.59887	0.994456	0.0791537	9.09414
GOTERM_BP_FAT	GO:0007127	meiosis I	0.0062156	4	RAD1, CHEK1, TRIP13, RAD51	0.21097	122	42	13528	10.5605	0.994752	0.0787549	9.18545
GOTERM_BP_FAT	GO:0006268	DNA unwinding during replication	0.00673026	3	MCM2, MCM4, RAD51	0.158228	122	14	13528	23.7611	0.996607	0.0837605	9.90952
GOTERM_BP_FAT	GO:0051172	negative regulation of nitrogen compound metabolic process	0.00678813	12	CDC6, CDC45, CREBZF, BLM, TIMELESS, TIPIN, HAT1, BRCA2, BRCA1, HELLS, BARD1, HNRNPAB	0.632911	122	519	13528	2.56382	0.996769	0.083227	9.9906
GOTERM_BP_FAT	GO:0010165	response to X-ray	0.00772051	3	XRCC2, BLM, BRCA2	0.158228	122	15	13528	22.177	0.998535	0.0928083	11.2875
GOTERM_BP_FAT	GO:0034622	cellular macromolecular complex assembly	0.00774063	9	HIST1H2AB, NCBP1, HIST1H1C, HIST1H2BL, HIST1H2AI, HIST1H3B, SNRPB, MCM2, HIST1H3F, HELLS	0.474684	122	318	13528	3.13826	0.99856	0.0917359	11.3153
GOTERM_BP_FAT	GO:0009314	response to radiation	0.00914069	7	XRCC2, BLM, PRKDC, BRCA2, FANCG, FEN1, BRCA1	0.369198	122	200	13528	3.88098	0.999561	0.106006	13.2294
GOTERM_BP_FAT	GO:0000226	microtubule cytoskeleton organization	0.0102773	6	HAUS6, NEK2, ZWINT, BRCA2, SMC3, BRCA1	0.316456	122	147	13528	4.52593	0.999833	0.11685	14.7548
GOTERM_BP_FAT	GO:0032392	DNA geometric change	0.011055	3	MCM2, MCM4, RAD51	0.158228	122	18	13528	18.4809	0.999914	0.123513	15.7841
GOTERM_BP_FAT	GO:0032508	DNA duplex unwinding	0.011055	3	MCM2, MCM4, RAD51	0.158228	122	18	13528	18.4809	0.999914	0.123513	15.7841
GOTERM_BP_FAT	GO:0007098	centrosome cycle	0.0122839	3	NEK2, BRCA2, BRCA1	0.158228	122	19	13528	17.5082	0.99997	0.134582	17.3868
GOTERM_BP_FAT	GO:0044265	cellular macromolecule catabolic process	0.0128138	14	CUL3, RPA2, ABCE1, DNA2, NCBP1, DTL, UCHL5, MTBP, USP37, MALT1, FEN1, BRCA1, UBE2T, BARD1	0.738397	122	725	13528	2.14123	0.999981	0.138218	18.0691
GOTERM_BP_FAT	GO:0033261	regulation of S phase	0.0135697	3	TIMELESS, TIPIN, BRCA2	0.158228	122	20	13528	16.6328	0.99999	0.143977	19.0332
GOTERM_BP_FAT	GO:0045814	negative regulation of gene expression, epigenetic	0.0149112	3	CREBZF, HAT1, HELLS	0.158228	122	21	13528	15.8407	0.999997	0.155207	20.7181
GOTERM_BP_FAT	GO:0048610	reproductive cellular process	0.0151396	6	CEP57, PRKDC, BRCA2, FANCG, CENPI, TRIP13	0.316456	122	162	13528	4.10686	0.999997	0.155503	21.0018
GOTERM_BP_FAT	GO:0010332	response to gamma radiation	0.0177571	3	XRCC2, PRKDC, BRCA2	0.158228	122	23	13528	14.4633	1	0.177922	24.1847
GOTERM_BP_FAT	GO:0033567	DNA replication, Okazaki fragment processing	0.0178095	2	DNA2, FEN1	0.105485	122	2	13528	110.885	1	0.176329	24.2471
GOTERM_BP_FAT	GO:0031440	regulation of mRNA 3'-end processing	0.0178095	2	NCBP1, BARD1	0.105485	122	2	13528	110.885	1	0.176329	24.2471
GOTERM_BP_FAT	GO:0043137	DNA replication, removal of RNA primer	0.0178095	2	DNA2, FEN1	0.105485	122	2	13528	110.885	1	0.176329	24.2471
GOTERM_BP_FAT	GO:0007131	reciprocal meiotic recombination	0.0192595	3	CHEK1, TRIP13, RAD51	0.158228	122	24	13528	13.8607	1	0.187203	25.957
GOTERM_BP_FAT	GO:0006325	chromatin organization	0.0201742	9	HIST1H2AB, HIST1H1C, HIST1H2BL, HIST1H2AI, SUPT16H, HIST1H3B, HAT1, MCM2, HIST1H3F, HELLS	0.474684	122	378	13528	2.64012	1	0.193059	27.017
GOTERM_BP_FAT	GO:0006401	RNA catabolic process	0.0203968	4	ABCE1, DNA2, NCBP1, FEN1	0.21097	122	65	13528	6.82371	1	0.192827	27.2728
GOTERM_BP_FAT	GO:0009057	macromolecule catabolic process	0.0223279	14	CUL3, RPA2, ABCE1, DNA2, NCBP1, DTL, UCHL5, MTBP, USP37, MALT1, FEN1, BRCA1, UBE2T, BARD1	0.738397	122	781	13528	1.9877	1	0.206949	29.457
GOTERM_BP_FAT	GO:0009262	deoxyribonucleotide metabolic process	0.0240714	3	RRM2, RRM1, DUT	0.158228	122	27	13528	12.3206	1	0.219001	31.3761
GOTERM_BP_FAT	GO:0010558	negative regulation of macromolecule biosynthetic process	0.024765	11	CDC6, CDC45, CREBZF, BLM, TIMELESS, TIPIN, HAT1, BRCA2, BRCA1, HELLS, HNRNPAB	0.580169	122	547	13528	2.22987	1	0.222262	32.126
GOTERM_BP_FAT	GO:0006273	lagging strand elongation	0.0265959	2	DNA2, FEN1	0.105485	122	3	13528	73.9235	1	0.234344	34.0686
GOTERM_BP_FAT	GO:0031327	negative regulation of cellular biosynthetic process	0.0288105	11	CDC6, CDC45, CREBZF, BLM, TIMELESS, TIPIN, HAT1, BRCA2, BRCA1, HELLS, HNRNPAB	0.580169	122	561	13528	2.17422	1	0.248901	36.3489
GOTERM_BP_FAT	GO:0003006	reproductive developmental process	0.030254	7	CEP57, PRKDC, RQCD1, BRCA2, FANCG, CENPI, TRIP13	0.369198	122	262	13528	2.96258	1	0.257196	37.7953
GOTERM_BP_FAT	GO:0010605	negative regulation of macromolecule metabolic process	0.0312684	13	CDC6, BLM, CREBZF, TIPIN, HAT1, ERI1, BRCA2, BRCA1, CDC45, TIMELESS, HELLS, BARD1, HNRNPAB	0.685654	122	734	13528	1.96391	1	0.262109	38.7933
GOTERM_BP_FAT	GO:0040029	regulation of gene expression, epigenetic	0.0316388	4	CREBZF, HAT1, BRCA1, HELLS	0.21097	122	77	13528	5.76027	1	0.262258	39.1539
GOTERM_BP_FAT	GO:0009890	negative regulation of biosynthetic process	0.0326374	11	CDC6, CDC45, CREBZF, BLM, TIMELESS, TIPIN, HAT1, BRCA2, BRCA1, HELLS, HNRNPAB	0.580169	122	573	13528	2.12869	1	0.266872	40.1163
GOTERM_BP_FAT	GO:0048015	phosphoinositide-mediated signaling	0.04426	4	RFC4, ZWINT, TOP2A, FEN1	0.21097	122	88	13528	5.04024	1	0.342208	50.3195
GOTERM_BP_FAT	GO:0009628	response to abiotic stimulus	0.0471804	8	XRCC2, BLM, TIMELESS, PRKDC, BRCA2, FANCG, FEN1, BRCA1	0.421941	122	368	13528	2.41055	1	0.357457	52.6142
GOTERM_BP_FAT	GO:0000398	nuclear mRNA splicing, via spliceosome	0.0484339	5	HNRNPL, NCBP1, SNRPB, SNRNP40, NAA38	0.263713	122	153	13528	3.6237	1	0.362043	53.5685
GOTERM_BP_FAT	GO:0000377	RNA splicing, via transesterification reactions with bulged adenosine as nucleophile	0.0484339	5	HNRNPL, NCBP1, SNRPB, SNRNP40, NAA38	0.263713	122	153	13528	3.6237	1	0.362043	53.5685
GOTERM_BP_FAT	GO:0000375	RNA splicing, via transesterification reactions	0.0484339	5	HNRNPL, NCBP1, SNRPB, SNRNP40, NAA38	0.263713	122	153	13528	3.6237	1	0.362043	53.5685
GOTERM_BP_FAT	GO:0007089	traversing start control point of mitotic cell cycle	0.0524901	2	CDC6, MTBP	0.105485	122	6	13528	36.9617	1	0.38305	56.5346
GOTERM_BP_FAT	GO:0001824	blastocyst development	0.0564854	3	GINS1, CUL3, BRCA2	0.158228	122	43	13528	7.73618	1	0.402699	59.2821
GOTERM_BP_FAT	GO:0007093	mitotic cell cycle checkpoint	0.0564854	3	ZWINT, KNTC1, ZWILCH	0.158228	122	43	13528	7.73618	1	0.402699	59.2821
GOTERM_BP_FAT	GO:0001833	inner cell mass cell proliferation	0.0609688	2	GINS1, BRCA2	0.105485	122	7	13528	31.6815	1	0.424055	62.1715
GOTERM_BP_FAT	GO:0006978	DNA damage response, signal transduction by p53 class mediator resulting in transcription of p21 class mediator	0.0609688	2	BRCA2, BRCA1	0.105485	122	7	13528	31.6815	1	0.424055	62.1715
GOTERM_BP_FAT	GO:0042772	DNA damage response, signal transduction resulting in transcription	0.0609688	2	BRCA2, BRCA1	0.105485	122	7	13528	31.6815	1	0.424055	62.1715
GOTERM_BP_FAT	GO:0007051	spindle organization	0.0612243	3	HAUS6, ZWINT, SMC3	0.158228	122	45	13528	7.39235	1	0.422136	62.3303
GOTERM_BP_FAT	GO:0007281	germ cell development	0.0619166	4	CEP57, BRCA2, FANCG, TRIP13	0.21097	122	101	13528	4.39149	1	0.422565	62.7573
GOTERM_BP_FAT	GO:0006397	mRNA processing	0.0682568	7	HNRNPL, NCBP1, SNRPB, KHSRP, SNRNP40, NAA38, SLBP	0.369198	122	321	13528	2.41806	1	0.451896	66.4627
GOTERM_BP_FAT	GO:0009263	deoxyribonucleotide biosynthetic process	0.0693722	2	RRM2, RRM1	0.105485	122	8	13528	27.7213	1	0.454124	67.0778
GOTERM_BP_FAT	GO:0051259	protein oligomerization	0.070807	5	BLM, RRM2, RRM1, MALT1, RAD51	0.263713	122	174	13528	3.18636	1	0.457861	67.8535
GOTERM_BP_FAT	GO:0007017	microtubule-based process	0.0767201	6	HAUS6, NEK2, ZWINT, BRCA2, SMC3, BRCA1	0.316456	122	253	13528	2.62969	1	0.482595	70.8734
GOTERM_BP_FAT	GO:0007141	male meiosis I	0.0777011	2	BRCA2, TRIP13	0.105485	122	9	13528	24.6412	1	0.48378	71.348
GOTERM_BP_FAT	GO:0000079	regulation of cyclin-dependent protein kinase activity	0.0840815	3	CDC6, BLM, CHEK1	0.158228	122	54	13528	6.16029	1	0.508881	74.2625
GOTERM_BP_FAT	GO:0008629	induction of apoptosis by intracellular signals	0.0840815	3	CUL3, BRCA2, BRCA1	0.158228	122	54	13528	6.16029	1	0.508881	74.2625
GOTERM_BP_FAT	GO:0007286	spermatid development	0.0840815	3	CEP57, FANCG, TRIP13	0.158228	122	54	13528	6.16029	1	0.508881	74.2625
GOTERM_BP_FAT	GO:0051054	positive regulation of DNA metabolic process	0.089467	3	DNA2, BRCA1, RAD51	0.158228	122	56	13528	5.94028	1	0.528382	76.5043
GOTERM_BP_FAT	GO:0016458	gene silencing	0.089467	3	HAT1, ERI1, HELLS	0.158228	122	56	13528	5.94028	1	0.528382	76.5043
GOTERM_BP_FAT	GO:0043065	positive regulation of apoptosis	0.0909778	8	ITGB3BP, CUL3, TIAL1, PRKDC, BRCA2, TOP2A, BRCA1, BARD1	0.421941	122	430	13528	2.06298	1	0.531251	77.0996
GOTERM_BP_FAT	GO:0048515	spermatid differentiation	0.0921973	3	CEP57, FANCG, TRIP13	0.158228	122	57	13528	5.83607	1	0.53288	77.5698
GOTERM_BP_FAT	GO:0043068	positive regulation of programmed cell death	0.0935382	8	ITGB3BP, CUL3, TIAL1, PRKDC, BRCA2, TOP2A, BRCA1, BARD1	0.421941	122	433	13528	2.04869	1	0.534966	78.0763
GOTERM_BP_FAT	GO:0007062	sister chromatid cohesion	0.0941376	2	SMC3, DSCC1	0.105485	122	11	13528	20.161	1	0.534076	78.2993
GOTERM_BP_FAT	GO:0001832	blastocyst growth	0.0941376	2	GINS1, BRCA2	0.105485	122	11	13528	20.161	1	0.534076	78.2993
GOTERM_BP_FAT	GO:0007128	meiotic prophase I	0.0941376	2	RAD1, TRIP13	0.105485	122	11	13528	20.161	1	0.534076	78.2993
GOTERM_BP_FAT	GO:0010942	positive regulation of cell death	0.0952675	8	ITGB3BP, CUL3, TIAL1, PRKDC, BRCA2, TOP2A, BRCA1, BARD1	0.421941	122	435	13528	2.03927	1	0.53529	78.7138

## Sheet: OverlapCHRp53-DREAM 203
Category	GO ID	Term	PValue	Count	Genes	%	List Total	Pop Hits	Pop Total	Fold Enrichment	Bonferroni	Benjamini	FDR
GOTERM_BP_FAT	GO:0034621	cellular macromolecular complex subunit organization	2.64125e-09	22	H1F0, NUP98, HP1BP3, DICER1, IPO11, NUFIP1, CTCF, ARID1A, IPO9, SMAD1, TFAM, MAZ, H2AFV, PRMT5, USP39, TUBD1, TOMM22, DDX20, HIST1H4D, TUBG1, XPO7, GEMIN4	1.07843	167	357	13528	4.99197	3.2408e-06	3.2408e-06	4.28184e-06
GOTERM_BP_FAT	GO:0051276	chromosome organization	5.50355e-09	25	BMI1, HP1BP3, EZH2, CTCF, CBX5, CHD7, H2AFV, PRMT5, HIST1H4D, BCOR, CHD4, H1F0, TBL1XR1, RBBP4, SMCHD1, PDS5B, MSH2, TAF5, SUV39H1, WHSC1, ARID1A, SUV39H2, PHF17, WRAP53, RUVBL2	1.22549	167	485	13528	4.17557	6.75284e-06	3.37642e-06	8.92205e-06
GOTERM_BP_FAT	GO:0006396	RNA processing	1.26379e-08	26	FUS, EIF2C2, PRPF4B, GAR1, RBM15B, DICER1, SYNCRIP, NUFIP1, SKIV2L2, IVNS1ABP, SRRT, PPAN, PRMT5, PCBP2, USP39, HNRNPD, WDR12, DDX20, RBM25, GEMIN4, SMAD1, HNRNPR, HNRNPU, HNRPDL, PPIG, NOP56	1.27451	167	547	13528	3.85038	1.55065e-05	5.16887e-06	2.04878e-05
GOTERM_BP_FAT	GO:0006325	chromatin organization	3.8539e-08	21	BMI1, H1F0, TBL1XR1, RBBP4, HP1BP3, TAF5, EZH2, SUV39H1, CTCF, ARID1A, WHSC1, SUV39H2, CBX5, PHF17, CHD7, H2AFV, PRMT5, RUVBL2, HIST1H4D, BCOR, CHD4	1.02941	167	378	13528	4.50033	4.72863e-05	1.18218e-05	6.24773e-05
GOTERM_BP_FAT	GO:0034622	cellular macromolecular complex assembly	7.03105e-08	19	H1F0, NUP98, HP1BP3, DICER1, IPO11, NUFIP1, IPO9, SMAD1, TFAM, H2AFV, PRMT5, USP39, TUBD1, TOMM22, DDX20, HIST1H4D, TUBG1, XPO7, GEMIN4	0.931373	167	318	13528	4.83998	8.62672e-05	1.7254e-05	0.000113983
GOTERM_BP_FAT	GO:0008380	RNA splicing	4.16845e-07	17	FUS, PRPF4B, RBM15B, SYNCRIP, SKIV2L2, IVNS1ABP, HNRNPR, HNRNPU, PPAN, PPIG, PRMT5, PCBP2, USP39, HNRNPD, DDX20, GEMIN4, RBM25	0.833333	167	284	13528	4.84895	0.000511339	8.52413e-05	0.000675765
GOTERM_BP_FAT	GO:0007049	cell cycle	8.22055e-07	28	HAUS4, ZAK, HAUS2, E2F8, POLA1, RCC1, TCF7L2, CCNE1, HSPA2, RANBP1, TUBG1, CABLES1, STAG2, ERCC6L, ARHGEF2, PDS5B, RBBP4, CEP135, MSH2, PSRC1, CCNF, SUV39H1, TACC3, SUV39H2, EML4, CDKN1B, RAD54B, MAD2L2	1.37255	167	776	13528	2.9229	0.00100815	0.000144084	0.00133266
GOTERM_BP_FAT	GO:0016568	chromatin modification	1.39837e-06	16	BMI1, TBL1XR1, RBBP4, TAF5, EZH2, SUV39H1, CTCF, ARID1A, WHSC1, SUV39H2, PHF17, CHD7, PRMT5, RUVBL2, BCOR, CHD4	0.784314	167	274	13528	4.73028	0.00171433	0.000214452	0.00226694
GOTERM_BP_FAT	GO:0022402	cell cycle process	1.56959e-06	23	HAUS4, ARHGEF2, PDS5B, ZAK, CEP135, MSH2, HAUS2, CCNF, POLA1, TACC3, RCC1, TCF7L2, EML4, SUV39H2, CCNE1, CDKN1B, HSPA2, RAD54B, RANBP1, TUBG1, MAD2L2, STAG2, ERCC6L	1.12745	167	565	13528	3.29759	0.00192403	0.000213965	0.0025445
GOTERM_BP_FAT	GO:0045449	regulation of transcription	2.79922e-06	58	BMI1, MEF2C, EIF2C2, E2F5, LMO4, RBM15B, E2F8, EZH2, NAA15, NAA16, DEK, CTCF, GLI3, CBFB, CBX5, CCNE1, MAZ, SIN3A, PRMT5, PSIP1, DDX20, NR2F2, TBL1XR1, RBBP4, ARID1A, HNRPDL, NCOA5, RUVBL2, TFAP4, SCML2, HDGF, NUFIP1, MYBL1, TCF7L2, TFAM, CHD7, HMGXB4, HNRNPD, PER3, BCOR, CHD4, TAF5, PSRC1, ASXL1, SUV39H1, WHSC1, SMAD1, SUV39H2, PHF17, YWHAH, CDKN1B, PKNOX1, PHF19, ILF2, ID1, RAD54B, PBX3, NFIB	2.84314	167	2601	13528	1.80636	0.00342875	0.000343405	0.00453784
GOTERM_BP_FAT	GO:0022403	cell cycle phase	3.30527e-06	19	HAUS4, ARHGEF2, PDS5B, HAUS2, CCNF, POLA1, TACC3, RCC1, EML4, SUV39H2, CCNE1, CDKN1B, HSPA2, RAD54B, RANBP1, TUBG1, MAD2L2, STAG2, ERCC6L	0.931373	167	414	13528	3.71767	0.00404736	0.00036862	0.00535818
GOTERM_BP_FAT	GO:0043933	macromolecular complex subunit organization	5.931e-06	25	NUP98, ATL2, HP1BP3, DICER1, NUFIP1, CTCF, TFAM, MAZ, H2AFV, PRMT5, USP39, TUBG1, HIST1H4D, DDX20, GEMIN4, H1F0, TAF5, IPO11, IPO9, ARID1A, SMAD1, CTH, TUBD1, TOMM22, XPO7	1.22549	167	710	13528	2.85232	0.00725094	0.000606263	0.00961458
GOTERM_BP_FAT	GO:0000279	M phase	1.29758e-05	16	HAUS4, ARHGEF2, PDS5B, HSPA2, HAUS2, CCNF, RAD54B, RANBP1, TUBG1, MAD2L2, RCC1, TACC3, STAG2, ERCC6L, SUV39H2, EML4	0.784314	167	329	13528	3.9395	0.0157953	0.00122397	0.0210336
GOTERM_BP_FAT	GO:0007017	microtubule-based process	1.43265e-05	14	HAUS4, KIF4B, CEP135, HAUS2, PSRC1, KIF18B, MID1, TACC3, RCC1, EML4, TUBD1, RANBP1, TUBG1, KIF2A	0.686275	167	253	13528	4.48254	0.0174252	0.00125484	0.0232228
GOTERM_BP_FAT	GO:0065003	macromolecular complex assembly	2.10369e-05	23	H1F0, NUP98, ATL2, HP1BP3, TAF5, DICER1, IPO11, NUFIP1, IPO9, SMAD1, TFAM, CTH, MAZ, H2AFV, PRMT5, USP39, TUBD1, TOMM22, DDX20, HIST1H4D, TUBG1, XPO7, GEMIN4	1.12745	167	665	13528	2.80171	0.0254823	0.00171936	0.0340984
GOTERM_BP_FAT	GO:0006333	chromatin assembly or disassembly	2.61081e-05	10	H1F0, CHD7, H2AFV, HP1BP3, SUV39H1, CTCF, HIST1H4D, CHD4, CBX5, SUV39H2	0.490196	167	127	13528	6.37842	0.0315273	0.00200019	0.0423166
GOTERM_BP_FAT	GO:0006350	transcription	4.00953e-05	47	MEF2C, BMI1, EIF2C2, TFAP4, E2F5, LMO4, RBM15B, SCML2, E2F8, EZH2, TCOF1, NAA15, HDGF, CTCF, MYBL1, IVNS1ABP, GLI3, TCF7L2, CBFB, TFAM, SIN3A, CHD7, MAZ, PRMT5, HNRNPD, PSIP1, PER3, NR2F2, BCOR, CHD4, TBL1XR1, RBBP4, TAF5, ASXL1, SUV39H1, ARID1A, WHSC1, SMAD1, SUV39H2, HNRPDL, PHF17, PHF19, ILF2, NCOA5, RUVBL2, PBX3, NFIB	2.30392	167	2101	13528	1.81213	0.0480073	0.00288981	0.0649805
GOTERM_BP_FAT	GO:0006397	mRNA processing	4.14942e-05	15	FUS, EIF2C2, PRPF4B, RBM15B, SYNCRIP, SKIV2L2, HNRNPR, HNRNPU, PRMT5, PCBP2, USP39, HNRNPD, DDX20, GEMIN4, RBM25	0.735294	167	321	13528	3.78533	0.0496401	0.00282459	0.0672469
GOTERM_BP_FAT	GO:0000377	RNA splicing, via transesterification reactions with bulged adenosine as nucleophile	0.000111881	10	FUS, PRMT5, USP39, PCBP2, HNRNPD, DDX20, HNRNPR, HNRNPU, RBM25, GEMIN4	0.490196	167	153	13528	5.29451	0.128278	0.00719949	0.18122
GOTERM_BP_FAT	GO:0000398	nuclear mRNA splicing, via spliceosome	0.000111881	10	FUS, PRMT5, USP39, PCBP2, HNRNPD, DDX20, HNRNPR, HNRNPU, RBM25, GEMIN4	0.490196	167	153	13528	5.29451	0.128278	0.00719949	0.18122
GOTERM_BP_FAT	GO:0000375	RNA splicing, via transesterification reactions	0.000111881	10	FUS, PRMT5, USP39, PCBP2, HNRNPD, DDX20, HNRNPR, HNRNPU, RBM25, GEMIN4	0.490196	167	153	13528	5.29451	0.128278	0.00719949	0.18122
GOTERM_BP_FAT	GO:0016071	mRNA metabolic process	0.000187613	15	FUS, EIF2C2, PRPF4B, RBM15B, SYNCRIP, SKIV2L2, HNRNPR, HNRNPU, PRMT5, PCBP2, USP39, HNRNPD, DDX20, GEMIN4, RBM25	0.735294	167	370	13528	3.28403	0.205643	0.0114451	0.303714
GOTERM_BP_FAT	GO:0007051	spindle organization	0.000215204	6	HAUS4, HAUS2, RANBP1, TUBG1, RCC1, TACC3	0.294118	167	45	13528	10.8008	0.232091	0.0124967	0.348307
GOTERM_BP_FAT	GO:0032886	regulation of microtubule-based process	0.000322879	6	ARHGEF2, CDKN1B, PSRC1, RANBP1, MID1, TACC3	0.294118	167	49	13528	9.9191	0.327152	0.0178495	0.522149
GOTERM_BP_FAT	GO:0035196	gene silencing by miRNA, production of miRNAs	0.000367996	4	SRRT, EIF2C2, DICER1, SMAD1	0.196078	167	12	13528	27.002	0.3634	0.0194439	0.594907
GOTERM_BP_FAT	GO:0022613	ribonucleoprotein complex biogenesis	0.000378258	10	GAR1, PRMT5, DICER1, USP39, WDR12, NUFIP1, DDX20, NOP56, GEMIN4, MRTO4	0.490196	167	180	13528	4.50033	0.371368	0.0191562	0.611449
GOTERM_BP_FAT	GO:0000226	microtubule cytoskeleton organization	0.000456554	9	HAUS4, CEP135, HAUS2, PSRC1, RANBP1, TUBG1, MID1, RCC1, TACC3	0.441176	167	147	13528	4.95955	0.428973	0.0221635	0.737575
GOTERM_BP_FAT	GO:0031050	dsRNA fragmentation	0.000474092	4	SRRT, EIF2C2, DICER1, SMAD1	0.196078	167	13	13528	24.9249	0.441136	0.0221302	0.765806
GOTERM_BP_FAT	GO:0045941	positive regulation of transcription	0.000568821	18	MEF2C, TBL1XR1, PSRC1, NAA15, NUFIP1, NAA16, CTCF, ARID1A, SMAD1, TCF7L2, GLI3, CBFB, CCNE1, YWHAH, PKNOX1, ILF2, NR2F2, NFIB	0.882353	167	564	13528	2.5853	0.502491	0.0255257	0.918163
GOTERM_BP_FAT	GO:0045893	positive regulation of transcription, DNA-dependent	0.000787646	16	MEF2C, TBL1XR1, PSRC1, NAA15, NUFIP1, NAA16, CTCF, ARID1A, SMAD1, TCF7L2, CBFB, CCNE1, PKNOX1, ILF2, NR2F2, NFIB	0.784314	167	477	13528	2.71718	0.61971	0.03394	1.26927
GOTERM_BP_FAT	GO:0010628	positive regulation of gene expression	0.000792615	18	MEF2C, TBL1XR1, PSRC1, NAA15, NUFIP1, NAA16, CTCF, ARID1A, SMAD1, TCF7L2, GLI3, CBFB, CCNE1, YWHAH, PKNOX1, ILF2, NR2F2, NFIB	0.882353	167	581	13528	2.50965	0.622024	0.0329926	1.27723
GOTERM_BP_FAT	GO:0051254	positive regulation of RNA metabolic process	0.000857337	16	MEF2C, TBL1XR1, PSRC1, NAA15, NUFIP1, NAA16, CTCF, ARID1A, SMAD1, TCF7L2, CBFB, CCNE1, PKNOX1, ILF2, NR2F2, NFIB	0.784314	167	481	13528	2.69459	0.650903	0.034472	1.38084
GOTERM_BP_FAT	GO:0043623	cellular protein complex assembly	0.000866524	9	TFAM, NUP98, IPO11, TUBD1, IPO9, TOMM22, SMAD1, TUBG1, XPO7	0.441176	167	162	13528	4.50033	0.654819	0.0337305	1.39554
GOTERM_BP_FAT	GO:0000059	protein import into nucleus, docking	0.00108726	4	NUP98, IPO11, IPO9, XPO7	0.196078	167	17	13528	19.0602	0.736787	0.0408543	1.7481
GOTERM_BP_FAT	GO:0035195	gene silencing by miRNA	0.00108726	4	SRRT, EIF2C2, DICER1, SMAD1	0.196078	167	17	13528	19.0602	0.736787	0.0408543	1.7481
GOTERM_BP_FAT	GO:0051252	regulation of RNA metabolic process	0.00109876	38	MEF2C, TFAP4, E2F5, RBM15B, E2F8, EZH2, NAA15, NAA16, SYNCRIP, NUFIP1, DEK, CTCF, MYBL1, TCF7L2, CBFB, CBX5, CCNE1, TFAM, SIN3A, HMGXB4, HNRNPD, PER3, DDX20, NR2F2, BCOR, CHD4, TBL1XR1, PSRC1, WHSC1, ARID1A, SMAD1, HNRNPU, CDKN1B, PKNOX1, ILF2, ID1, PBX3, NFIB	1.86275	167	1813	13528	1.69786	0.74048	0.0400522	1.76644
GOTERM_BP_FAT	GO:0046907	intracellular transport	0.00118054	19	KIF4B, ARHGEF2, RAB8A, NUP98, ATL2, RBM15B, IPO11, TOMM40, IPO9, GLI3, YWHAH, CHML, HMGXB4, SLC25A10, NUP50, TOMM22, RANBP1, XPO7, RAB27A	0.931373	167	657	13528	2.34264	0.765283	0.0417329	1.89673
GOTERM_BP_FAT	GO:0010629	negative regulation of gene expression	0.0013681	16	MEF2C, TBL1XR1, EIF2C2, RBM15B, DICER1, CTCF, SMAD1, GLI3, CBX5, SRRT, CDKN1B, SIN3A, ID1, DDX20, BCOR, NR2F2	0.784314	167	504	13528	2.57162	0.81359	0.0468609	2.19496
GOTERM_BP_FAT	GO:0022618	ribonucleoprotein complex assembly	0.00156293	6	PRMT5, DICER1, USP39, NUFIP1, DDX20, GEMIN4	0.294118	167	69	13528	7.044	0.853279	0.0519155	2.50384
GOTERM_BP_FAT	GO:0000280	nuclear division	0.00157856	10	HAUS4, ARHGEF2, PDS5B, HAUS2, CCNF, MAD2L2, RCC1, STAG2, ERCC6L, EML4	0.490196	167	220	13528	3.68209	0.856069	0.0510411	2.52858
GOTERM_BP_FAT	GO:0007067	mitosis	0.00157856	10	HAUS4, ARHGEF2, PDS5B, HAUS2, CCNF, MAD2L2, RCC1, STAG2, ERCC6L, EML4	0.490196	167	220	13528	3.68209	0.856069	0.0510411	2.52858
GOTERM_BP_FAT	GO:0070507	regulation of microtubule cytoskeleton organization	0.001702	5	ARHGEF2, CDKN1B, PSRC1, RANBP1, MID1	0.245098	167	42	13528	9.64357	0.876329	0.0535182	2.72376
GOTERM_BP_FAT	GO:0045935	positive regulation of nucleobase, nucleoside, nucleotide and nucleic acid metabolic process	0.00171918	18	MEF2C, TBL1XR1, PSRC1, NAA15, NUFIP1, NAA16, CTCF, ARID1A, SMAD1, TCF7L2, GLI3, CBFB, CCNE1, YWHAH, PKNOX1, ILF2, NR2F2, NFIB	0.882353	167	624	13528	2.33671	0.878913	0.0526953	2.75088
GOTERM_BP_FAT	GO:0000087	M phase of mitotic cell cycle	0.00178726	10	HAUS4, ARHGEF2, PDS5B, HAUS2, CCNF, MAD2L2, RCC1, STAG2, ERCC6L, EML4	0.490196	167	224	13528	3.61634	0.888634	0.0533949	2.85836
GOTERM_BP_FAT	GO:0000278	mitotic cell cycle	0.00204298	13	HAUS4, ARHGEF2, PDS5B, HAUS2, CCNF, POLA1, RCC1, EML4, CCNE1, CDKN1B, MAD2L2, STAG2, ERCC6L	0.637255	167	370	13528	2.84616	0.918675	0.0593671	3.26099
GOTERM_BP_FAT	GO:0016441	posttranscriptional gene silencing	0.00205135	4	SRRT, EIF2C2, DICER1, SMAD1	0.196078	167	21	13528	15.4297	0.919508	0.0582263	3.27415
GOTERM_BP_FAT	GO:0035194	posttranscriptional gene silencing by RNA	0.00205135	4	SRRT, EIF2C2, DICER1, SMAD1	0.196078	167	21	13528	15.4297	0.919508	0.0582263	3.27415
GOTERM_BP_FAT	GO:0048285	organelle fission	0.00207562	10	HAUS4, ARHGEF2, PDS5B, HAUS2, CCNF, MAD2L2, RCC1, STAG2, ERCC6L, EML4	0.490196	167	229	13528	3.53738	0.921874	0.0575659	3.31228
GOTERM_BP_FAT	GO:0016571	histone methylation	0.002354	4	PRMT5, EZH2, SUV39H1, SUV39H2	0.196078	167	22	13528	14.7284	0.944521	0.0636086	3.7486
GOTERM_BP_FAT	GO:0051173	positive regulation of nitrogen compound metabolic process	0.00239408	18	MEF2C, TBL1XR1, PSRC1, NAA15, NUFIP1, NAA16, CTCF, ARID1A, SMAD1, TCF7L2, GLI3, CBFB, CCNE1, YWHAH, PKNOX1, ILF2, NR2F2, NFIB	0.882353	167	644	13528	2.26414	0.94719	0.0632668	3.81127
GOTERM_BP_FAT	GO:0040029	regulation of gene expression, epigenetic	0.00254042	6	SRRT, EIF2C2, DICER1, CTCF, ARID1A, SMAD1	0.294118	167	77	13528	6.31215	0.95589	0.0655987	4.03977
GOTERM_BP_FAT	GO:0010557	positive regulation of macromolecule biosynthetic process	0.00280726	18	MEF2C, TBL1XR1, PSRC1, NAA15, NUFIP1, NAA16, CTCF, ARID1A, SMAD1, TCF7L2, GLI3, CBFB, CCNE1, YWHAH, PKNOX1, ILF2, NR2F2, NFIB	0.882353	167	654	13528	2.22952	0.968234	0.0707621	4.45509
GOTERM_BP_FAT	GO:0043331	response to dsRNA	0.00342229	4	SRRT, EIF2C2, DICER1, SMAD1	0.196078	167	25	13528	12.961	0.985099	0.0839023	5.40593
GOTERM_BP_FAT	GO:0051301	cell division	0.00349345	11	HAUS4, CCNE1, ARHGEF2, PDS5B, HAUS2, CCNF, MAD2L2, RCC1, CABLES1, STAG2, ERCC6L	0.539216	167	295	13528	3.02056	0.986349	0.083902	5.51537
GOTERM_BP_FAT	GO:0031328	positive regulation of cellular biosynthetic process	0.00448377	18	MEF2C, TBL1XR1, PSRC1, NAA15, NUFIP1, NAA16, CTCF, ARID1A, SMAD1, TCF7L2, GLI3, CBFB, CCNE1, YWHAH, PKNOX1, ILF2, NR2F2, NFIB	0.882353	167	685	13528	2.12862	0.99597	0.104416	7.02614
GOTERM_BP_FAT	GO:0006355	regulation of transcription, DNA-dependent	0.00500099	35	MEF2C, TFAP4, E2F5, EZH2, E2F8, NAA15, NAA16, NUFIP1, CTCF, DEK, MYBL1, TCF7L2, CBFB, CBX5, CCNE1, TFAM, SIN3A, HMGXB4, HNRNPD, PER3, DDX20, NR2F2, BCOR, CHD4, TBL1XR1, PSRC1, WHSC1, ARID1A, SMAD1, CDKN1B, PKNOX1, ILF2, ID1, PBX3, NFIB	1.71569	167	1773	13528	1.5991	0.99787	0.113629	7.80614
GOTERM_BP_FAT	GO:0009891	positive regulation of biosynthetic process	0.00517463	18	MEF2C, TBL1XR1, PSRC1, NAA15, NUFIP1, NAA16, CTCF, ARID1A, SMAD1, TCF7L2, GLI3, CBFB, CCNE1, YWHAH, PKNOX1, ILF2, NR2F2, NFIB	0.882353	167	695	13528	2.098	0.998281	0.115222	8.06662
GOTERM_BP_FAT	GO:0033043	regulation of organelle organization	0.00533982	9	ARHGEF2, CDKN1B, PRMT5, PSRC1, RANBP1, CTCF, MID1, MAD2L2, RCC1	0.441176	167	217	13528	3.3597	0.998598	0.116579	8.31379
GOTERM_BP_FAT	GO:0017038	protein import	0.00552515	7	NUP98, IPO11, TOMM40, IPO9, TOMM22, XPO7, GLI3	0.343137	167	131	13528	4.32856	0.998884	0.11829	8.59033
GOTERM_BP_FAT	GO:0034728	nucleosome organization	0.0057152	6	H1F0, H2AFV, HP1BP3, CTCF, ARID1A, HIST1H4D	0.294118	167	93	13528	5.22619	0.999117	0.120029	8.87313
GOTERM_BP_FAT	GO:0032583	regulation of gene-specific transcription	0.00615903	7	MEF2C, TBL1XR1, CDKN1B, PSRC1, BCOR, NR2F2, TCF7L2	0.343137	167	134	13528	4.23166	0.99949	0.126604	9.53033
GOTERM_BP_FAT	GO:0031110	regulation of microtubule polymerization or depolymerization	0.00633851	4	ARHGEF2, CDKN1B, PSRC1, MID1	0.196078	167	31	13528	10.4524	0.999591	0.127924	9.79484
GOTERM_BP_FAT	GO:0031047	gene silencing by RNA	0.00755742	4	SRRT, EIF2C2, DICER1, SMAD1	0.196078	167	33	13528	9.81891	0.999909	0.14827	11.572
GOTERM_BP_FAT	GO:0034470	ncRNA processing	0.0082877	8	SRRT, EIF2C2, GAR1, DICER1, WDR12, SMAD1, NOP56, GEMIN4	0.392157	167	187	13528	3.4655	0.999963	0.158925	12.621
GOTERM_BP_FAT	GO:0033365	protein localization in organelle	0.00923152	7	NUP98, IPO11, TOMM40, IPO9, TOMM22, XPO7, GLI3	0.343137	167	146	13528	3.88385	0.999989	0.172761	13.9594
GOTERM_BP_FAT	GO:0043414	biopolymer methylation	0.0101857	5	PRMT5, EZH2, SUV39H1, CTCF, SUV39H2	0.245098	167	69	13528	5.87	0.999996	0.186112	15.2929
GOTERM_BP_FAT	GO:0006479	protein amino acid methylation	0.0119999	4	PRMT5, EZH2, SUV39H1, SUV39H2	0.196078	167	39	13528	8.30831	1	0.212521	17.7752
GOTERM_BP_FAT	GO:0008213	protein amino acid alkylation	0.0119999	4	PRMT5, EZH2, SUV39H1, SUV39H2	0.196078	167	39	13528	8.30831	1	0.212521	17.7752
GOTERM_BP_FAT	GO:0034613	cellular protein localization	0.0125539	12	ARHGEF2, NUP98, YWHAH, CHML, ID1, IPO11, TOMM40, IPO9, TOMM22, XPO7, GLI3, RAB27A	0.588235	167	411	13528	2.36514	1	0.218117	18.5194
GOTERM_BP_FAT	GO:0070727	cellular macromolecule localization	0.0131947	12	ARHGEF2, NUP98, YWHAH, CHML, ID1, IPO11, TOMM40, IPO9, TOMM22, XPO7, GLI3, RAB27A	0.588235	167	414	13528	2.348	1	0.224813	19.3723
GOTERM_BP_FAT	GO:0048255	mRNA stabilization	0.0141512	3	HNRNPD, SYNCRIP, HNRNPU	0.147059	167	15	13528	16.2012	1	0.235886	20.63
GOTERM_BP_FAT	GO:0043489	RNA stabilization	0.0141512	3	HNRNPD, SYNCRIP, HNRNPU	0.147059	167	15	13528	16.2012	1	0.235886	20.63
GOTERM_BP_FAT	GO:0032259	methylation	0.0141553	5	PRMT5, EZH2, SUV39H1, CTCF, SUV39H2	0.245098	167	76	13528	5.32934	1	0.232824	20.6353
GOTERM_BP_FAT	GO:0010608	posttranscriptional regulation of gene expression	0.0153716	8	SRRT, EIF2C2, EIF3B, DICER1, HNRNPD, SYNCRIP, SMAD1, HNRNPU	0.392157	167	211	13528	3.07132	1	0.247001	22.2079
GOTERM_BP_FAT	GO:0006605	protein targeting	0.0168888	8	NUP98, IPO11, TOMM40, IPO9, TOMM22, XPO7, GLI3, RAB27A	0.392157	167	215	13528	3.01418	1	0.264604	24.1286
GOTERM_BP_FAT	GO:0006886	intracellular protein transport	0.0170746	11	ARHGEF2, NUP98, YWHAH, CHML, IPO11, TOMM40, IPO9, TOMM22, XPO7, GLI3, RAB27A	0.539216	167	374	13528	2.38253	1	0.2638	24.3607
GOTERM_BP_FAT	GO:0016570	histone modification	0.0172026	6	PHF17, PRMT5, EZH2, SUV39H1, RUVBL2, SUV39H2	0.294118	167	122	13528	3.9839	1	0.262258	24.5203
GOTERM_BP_FAT	GO:0010605	negative regulation of macromolecule metabolic process	0.0183759	17	MEF2C, TBL1XR1, EIF2C2, MSH2, RBM15B, DICER1, CTCF, SMAD1, GLI3, CBX5, SRRT, CDKN1B, SIN3A, ID1, DDX20, BCOR, NR2F2	0.833333	167	734	13528	1.87616	1	0.274229	25.9679
GOTERM_BP_FAT	GO:0016569	covalent chromatin modification	0.0194999	6	PHF17, PRMT5, EZH2, SUV39H1, RUVBL2, SUV39H2	0.294118	167	126	13528	3.85743	1	0.285086	27.3302
GOTERM_BP_FAT	GO:0032582	negative regulation of gene-specific transcription	0.0209681	4	MEF2C, TBL1XR1, CDKN1B, BCOR	0.196078	167	48	13528	6.7505	1	0.299656	29.0743
GOTERM_BP_FAT	GO:0051726	regulation of cell cycle	0.0210017	10	CDKN1B, ZAK, MSH2, PRMT5, RANBP1, CTCF, MAD2L2, RCC1, TACC3, CABLES1	0.490196	167	331	13528	2.44731	1	0.296677	29.1137
GOTERM_BP_FAT	GO:0006606	protein import into nucleus	0.0213384	5	NUP98, IPO11, IPO9, XPO7, GLI3	0.245098	167	86	13528	4.70965	1	0.297335	29.508
GOTERM_BP_FAT	GO:0070271	protein complex biogenesis	0.0218098	13	TFAM, NUP98, CTH, MAZ, ATL2, TAF5, IPO11, TUBD1, IPO9, TOMM22, SMAD1, TUBG1, XPO7	0.637255	167	505	13528	2.0853	1	0.299535	30.0564
GOTERM_BP_FAT	GO:0006461	protein complex assembly	0.0218098	13	TFAM, NUP98, CTH, MAZ, ATL2, TAF5, IPO11, TUBD1, IPO9, TOMM22, SMAD1, TUBG1, XPO7	0.637255	167	505	13528	2.0853	1	0.299535	30.0564
GOTERM_BP_FAT	GO:0006259	DNA metabolic process	0.022108	13	TFAM, NUP98, RBBP4, MSH2, WRAP53, PSIP1, POLA1, CTCF, RAD54B, RUVBL2, XRCC1, NTHL1, NFIB	0.637255	167	506	13528	2.08118	1	0.299699	30.4013
GOTERM_BP_FAT	GO:0031497	chromatin assembly	0.0221592	5	H1F0, H2AFV, HP1BP3, CTCF, HIST1H4D	0.245098	167	87	13528	4.65552	1	0.297072	30.4603
GOTERM_BP_FAT	GO:0051170	nuclear import	0.022999	5	NUP98, IPO11, IPO9, XPO7, GLI3	0.245098	167	88	13528	4.60261	1	0.303288	31.4222
GOTERM_BP_FAT	GO:0045934	negative regulation of nucleobase, nucleoside, nucleotide and nucleic acid metabolic process	0.0239612	13	MEF2C, TBL1XR1, SIN3A, CDKN1B, ID1, MSH2, RBM15B, CTCF, DDX20, BCOR, NR2F2, GLI3, CBX5	0.637255	167	512	13528	2.05679	1	0.310632	32.509
GOTERM_BP_FAT	GO:0006473	protein amino acid acetylation	0.0258619	4	PHF17, NAA15, NAA16, RUVBL2	0.196078	167	52	13528	6.23123	1	0.327608	34.6083
GOTERM_BP_FAT	GO:0016481	negative regulation of transcription	0.0260747	12	MEF2C, TBL1XR1, CDKN1B, SIN3A, ID1, RBM15B, CTCF, DDX20, BCOR, NR2F2, GLI3, CBX5	0.588235	167	459	13528	2.1178	1	0.326551	34.8395
GOTERM_BP_FAT	GO:0051172	negative regulation of nitrogen compound metabolic process	0.0262657	13	MEF2C, TBL1XR1, SIN3A, CDKN1B, ID1, MSH2, RBM15B, CTCF, DDX20, BCOR, NR2F2, GLI3, CBX5	0.637255	167	519	13528	2.02905	1	0.325295	35.0464
GOTERM_BP_FAT	GO:0034504	protein localization in nucleus	0.028443	5	NUP98, IPO11, IPO9, XPO7, GLI3	0.245098	167	94	13528	4.30883	1	0.343934	37.3613
GOTERM_BP_FAT	GO:0043488	regulation of mRNA stability	0.0294394	3	HNRNPD, SYNCRIP, HNRNPU	0.147059	167	22	13528	11.0463	1	0.350367	38.3947
GOTERM_BP_FAT	GO:0016458	gene silencing	0.0313151	4	SRRT, EIF2C2, DICER1, SMAD1	0.196078	167	56	13528	5.78614	1	0.364874	40.2967
GOTERM_BP_FAT	GO:0045892	negative regulation of transcription, DNA-dependent	0.0315701	10	MEF2C, TBL1XR1, CDKN1B, SIN3A, ID1, CTCF, DDX20, BCOR, NR2F2, CBX5	0.490196	167	356	13528	2.27545	1	0.363917	40.5509
GOTERM_BP_FAT	GO:0006357	regulation of transcription from RNA polymerase II promoter	0.0337999	16	MEF2C, TBL1XR1, TFAP4, NUFIP1, DEK, SMAD1, TCF7L2, CBFB, PKNOX1, SIN3A, ID1, DDX20, BCOR, NR2F2, CHD4, NFIB	0.784314	167	727	13528	1.7828	1	0.380862	42.7315
GOTERM_BP_FAT	GO:0010604	positive regulation of macromolecule metabolic process	0.0340968	18	MEF2C, TBL1XR1, PSRC1, NAA15, NUFIP1, NAA16, CTCF, ARID1A, SMAD1, TCF7L2, GLI3, CBFB, CCNE1, YWHAH, PKNOX1, ILF2, NR2F2, NFIB	0.882353	167	857	13528	1.70141	1	0.380149	43.0161
GOTERM_BP_FAT	GO:0051253	negative regulation of RNA metabolic process	0.0345758	10	MEF2C, TBL1XR1, CDKN1B, SIN3A, ID1, CTCF, DDX20, BCOR, NR2F2, CBX5	0.490196	167	362	13528	2.23773	1	0.381047	43.4725
GOTERM_BP_FAT	GO:0051321	meiotic cell cycle	0.0345923	5	HSPA2, RAD54B, TUBG1, STAG2, SUV39H2	0.245098	167	100	13528	4.0503	1	0.377919	43.4882
GOTERM_BP_FAT	GO:0043487	regulation of RNA stability	0.0346194	3	HNRNPD, SYNCRIP, HNRNPU	0.147059	167	24	13528	10.1257	1	0.374934	43.5139
GOTERM_BP_FAT	GO:0051567	histone H3-K9 methylation	0.0363653	2	SUV39H1, SUV39H2	0.0980392	167	3	13528	54.004	1	0.386594	45.1474
GOTERM_BP_FAT	GO:0010558	negative regulation of macromolecule biosynthetic process	0.0371243	13	MEF2C, TBL1XR1, EIF2C2, SIN3A, CDKN1B, ID1, RBM15B, CTCF, DDX20, BCOR, NR2F2, GLI3, CBX5	0.637255	167	547	13528	1.92519	1	0.389706	45.8436
GOTERM_BP_FAT	GO:0043543	protein amino acid acylation	0.0373228	4	PHF17, NAA15, NAA16, RUVBL2	0.196078	167	60	13528	5.4004	1	0.388157	46.0243
GOTERM_BP_FAT	GO:0060173	limb development	0.0379347	5	CHD7, DICER1, NR2F2, GLI3, FLVCR1	0.245098	167	103	13528	3.93233	1	0.389995	46.5778
GOTERM_BP_FAT	GO:0048736	appendage development	0.0379347	5	CHD7, DICER1, NR2F2, GLI3, FLVCR1	0.245098	167	103	13528	3.93233	1	0.389995	46.5778
GOTERM_BP_FAT	GO:0008283	cell proliferation	0.0425576	11	SRRT, PDS5B, ZAK, PRMT5, E2F8, HDGF, POLA1, WDR12, TACC3, EMP2, TCF7L2	0.539216	167	436	13528	2.04373	1	0.423121	50.5907
GOTERM_BP_FAT	GO:0007010	cytoskeleton organization	0.0425576	11	HAUS4, MTSS1, ARHGEF2, CEP135, HAUS2, PSRC1, RANBP1, TUBG1, MID1, RCC1, TACC3	0.539216	167	436	13528	2.04373	1	0.423121	50.5907
GOTERM_BP_FAT	GO:0006913	nucleocytoplasmic transport	0.0431968	6	NUP98, RBM15B, IPO11, IPO9, XPO7, GLI3	0.294118	167	156	13528	3.11561	1	0.424704	51.1228
GOTERM_BP_FAT	GO:0031327	negative regulation of cellular biosynthetic process	0.0436103	13	MEF2C, TBL1XR1, EIF2C2, SIN3A, CDKN1B, ID1, RBM15B, CTCF, DDX20, BCOR, NR2F2, GLI3, CBX5	0.637255	167	561	13528	1.87714	1	0.424573	51.464
GOTERM_BP_FAT	GO:0051169	nuclear transport	0.04527	6	NUP98, RBM15B, IPO11, IPO9, XPO7, GLI3	0.294118	167	158	13528	3.07618	1	0.433585	52.8116
GOTERM_BP_FAT	GO:0000387	spliceosomal snRNP biogenesis	0.0459336	3	PRMT5, DDX20, GEMIN4	0.147059	167	28	13528	8.67921	1	0.43518	53.3405
GOTERM_BP_FAT	GO:0006730	one-carbon metabolic process	0.0490377	5	PRMT5, EZH2, SUV39H1, CTCF, SUV39H2	0.245098	167	112	13528	3.61634	1	0.453843	55.7416
GOTERM_BP_FAT	GO:0009890	negative regulation of biosynthetic process	0.0497684	13	MEF2C, TBL1XR1, EIF2C2, SIN3A, CDKN1B, ID1, RBM15B, CTCF, DDX20, BCOR, NR2F2, GLI3, CBX5	0.637255	167	573	13528	1.83783	1	0.455634	56.2897
GOTERM_BP_FAT	GO:0045596	negative regulation of cell differentiation	0.0502952	7	IQCB1, YWHAH, DICER1, EZH2, HIST1H4D, GLI3, TCF7L2	0.343137	167	216	13528	2.62519	1	0.456013	56.6809
GOTERM_BP_FAT	GO:0010564	regulation of cell cycle process	0.0517239	5	PRMT5, RANBP1, CTCF, MAD2L2, RCC1	0.245098	167	114	13528	3.55289	1	0.462391	57.7254
GOTERM_BP_FAT	GO:0006323	DNA packaging	0.0559014	5	H1F0, H2AFV, HP1BP3, CTCF, HIST1H4D	0.245098	167	117	13528	3.46179	1	0.486177	60.6454
GOTERM_BP_FAT	GO:0051297	centrosome organization	0.0583991	3	HAUS4, CEP135, HAUS2	0.147059	167	32	13528	7.59431	1	0.498439	62.2997
GOTERM_BP_FAT	GO:0007442	hindgut morphogenesis	0.0598755	2	GLI3, TCF7L2	0.0980392	167	5	13528	32.4024	1	0.504143	63.2467
GOTERM_BP_FAT	GO:0031053	primary microRNA processing	0.0598755	2	SRRT, SMAD1	0.0980392	167	5	13528	32.4024	1	0.504143	63.2467
GOTERM_BP_FAT	GO:0034968	histone lysine methylation	0.0598755	2	SUV39H1, SUV39H2	0.0980392	167	5	13528	32.4024	1	0.504143	63.2467
GOTERM_BP_FAT	GO:0042254	ribosome biogenesis	0.0632563	5	GAR1, WDR12, NOP56, GEMIN4, MRTO4	0.245098	167	122	13528	3.31992	1	0.520776	65.3318
GOTERM_BP_FAT	GO:0031023	microtubule organizing center organization	0.0684216	3	HAUS4, CEP135, HAUS2	0.147059	167	35	13528	6.94337	1	0.546417	68.3042
GOTERM_BP_FAT	GO:0030097	hemopoiesis	0.0708836	7	BMI1, PKNOX1, CHD7, MSH2, TACC3, CBFB, FLVCR1	0.343137	167	236	13528	2.40272	1	0.556345	69.6352
GOTERM_BP_FAT	GO:0031054	pre-microRNA processing	0.0714159	2	EIF2C2, DICER1	0.0980392	167	6	13528	27.002	1	0.555911	69.916
GOTERM_BP_FAT	GO:0048557	embryonic digestive tract morphogenesis	0.0714159	2	GLI3, TCF7L2	0.0980392	167	6	13528	27.002	1	0.555911	69.916
GOTERM_BP_FAT	GO:0016055	Wnt receptor signaling pathway	0.0811263	5	TBL1XR1, HMGXB4, RNF138, FZD2, TCF7L2	0.245098	167	133	13528	3.04534	1	0.60096	74.6298
GOTERM_BP_FAT	GO:0001568	blood vessel development	0.0811357	7	PKNOX1, CHD7, ID1, DICER1, NAA15, NR2F2, TCF7L2	0.343137	167	245	13528	2.31446	1	0.597775	74.634
GOTERM_BP_FAT	GO:0042921	glucocorticoid receptor signaling pathway	0.0828154	2	YWHAH, ARID1A	0.0980392	167	7	13528	23.1446	1	0.602415	75.3754
GOTERM_BP_FAT	GO:0006474	N-terminal protein amino acid acetylation	0.0828154	2	NAA15, NAA16	0.0980392	167	7	13528	23.1446	1	0.602415	75.3754
GOTERM_BP_FAT	GO:0006334	nucleosome assembly	0.0843262	4	H1F0, H2AFV, HP1BP3, HIST1H4D	0.196078	167	84	13528	3.85743	1	0.606169	76.0247
GOTERM_BP_FAT	GO:0051493	regulation of cytoskeleton organization	0.0863916	5	ARHGEF2, CDKN1B, PSRC1, RANBP1, MID1	0.245098	167	136	13528	2.97816	1	0.612311	76.8866
GOTERM_BP_FAT	GO:0001944	vasculature development	0.0890201	7	PKNOX1, CHD7, ID1, DICER1, NAA15, NR2F2, TCF7L2	0.343137	167	251	13528	2.25913	1	0.62072	77.9413
GOTERM_BP_FAT	GO:0010553	negative regulation of specific transcription from RNA polymerase II promoter	0.0899688	3	MEF2C, TBL1XR1, BCOR	0.147059	167	41	13528	5.92727	1	0.621703	78.3108
GOTERM_BP_FAT	GO:0035113	embryonic appendage morphogenesis	0.0914089	4	CHD7, DICER1, GLI3, FLVCR1	0.196078	167	87	13528	3.72441	1	0.624752	78.8606
GOTERM_BP_FAT	GO:0030326	embryonic limb morphogenesis	0.0914089	4	CHD7, DICER1, GLI3, FLVCR1	0.196078	167	87	13528	3.72441	1	0.624752	78.8606
GOTERM_BP_FAT	GO:0051028	mRNA transport	0.0914089	4	NUP98, NUP50, NUP188, XPO7	0.196078	167	87	13528	3.72441	1	0.624752	78.8606
GOTERM_BP_FAT	GO:0043193	positive regulation of gene-specific transcription	0.0914089	4	MEF2C, PSRC1, NR2F2, TCF7L2	0.196078	167	87	13528	3.72441	1	0.624752	78.8606
GOTERM_BP_FAT	GO:0031958	corticosteroid receptor signaling pathway	0.0940759	2	YWHAH, ARID1A	0.0980392	167	8	13528	20.2515	1	0.632811	79.8444
GOTERM_BP_FAT	GO:0006596	polyamine biosynthetic process	0.0940759	2	ODC1, AMD1	0.0980392	167	8	13528	20.2515	1	0.632811	79.8444

## Sheet: OverlapDREAMCHR-p53 200
Category	GO ID	Term	PValue	Count	Genes	%	List Total	Pop Hits	Pop Total	Fold Enrichment	Bonferroni	Benjamini	FDR
GOTERM_BP_FAT	GO:0051276	chromosome organization	3.86213e-12	26	ENY2, HIST1H2AC, HIST2H2AA3, HMGB1, HIST2H2AA4, HIST1H2AG, HIST1H2AD, HIST1H2BO, EED, HIST3H2A, HIRIP3, HIST3H2BB, DNMT3B, BUB3, BRD8, HIST2H3A, HIST1H2BC, HIST1H2BD, MSH3, HIST1H2BE, C11ORF30, MSH5, RBL1, TP53, HIST2H3C, HIST2H2BF, HIST1H3A, HIST1H2AH, HIST1H2AK, SETD8, HIST1H3E, HIST1H2AJ, RBM14, KDM4D, HIST1H3H	1.45985	130	485	13528	5.57856	3.96255e-09	3.96255e-09	6.12203e-09
GOTERM_BP_FAT	GO:0006325	chromatin organization	6.30048e-11	22	ENY2, HIST1H2AC, HIST2H2AA3, HMGB1, HIST2H2AA4, HIST1H2AG, HIST1H2AD, HIST1H2BO, EED, HIRIP3, HIST3H2A, HIST3H2BB, DNMT3B, BRD8, HIST2H3A, HIST1H2BC, HIST1H2BD, HIST1H2BE, C11ORF30, RBL1, HIST2H3C, HIST2H2BF, HIST1H3A, HIST1H2AH, HIST1H2AK, SETD8, HIST1H2AJ, HIST1H3E, RBM14, KDM4D, HIST1H3H	1.23526	130	378	13528	6.05649	6.46429e-08	3.23215e-08	9.98714e-08
GOTERM_BP_FAT	GO:0006334	nucleosome assembly	6.64517e-09	11	HIST2H3A, HIST1H2AC, HIST2H2AA3, HIST2H2AA4, HIST1H2BC, HIST1H2BD, HIST1H2BE, HIST1H2AG, HIST1H2AD, HIST2H3C, HIST1H2BO, HIST2H2BF, HIST1H3A, HIST1H2AH, HIST1H2AK, HIST3H2A, HIST1H2AJ, HIST1H3E, HIST3H2BB, HIST1H3H	0.617631	130	84	13528	13.6271	6.81792e-06	2.27265e-06	1.05335e-05
GOTERM_BP_FAT	GO:0031497	chromatin assembly	9.39963e-09	11	HIST2H3A, HIST1H2AC, HIST2H2AA3, HIST2H2AA4, HIST1H2BC, HIST1H2BD, HIST1H2BE, HIST1H2AG, HIST1H2AD, HIST2H3C, HIST1H2BO, HIST2H2BF, HIST1H3A, HIST1H2AH, HIST1H2AK, HIST3H2A, HIST1H2AJ, HIST1H3E, HIST3H2BB, HIST1H3H	0.617631	130	87	13528	13.1572	9.64398e-06	2.411e-06	1.48997e-05
GOTERM_BP_FAT	GO:0065004	protein-DNA complex assembly	1.46223e-08	11	HIST2H3A, HIST1H2AC, HIST2H2AA3, HIST2H2AA4, HIST1H2BC, HIST1H2BD, HIST1H2BE, HIST1H2AG, HIST1H2AD, HIST2H3C, HIST1H2BO, HIST2H2BF, HIST1H3A, HIST1H2AH, HIST1H2AK, HIST3H2A, HIST1H2AJ, HIST1H3E, HIST3H2BB, HIST1H3H	0.617631	130	91	13528	12.5789	1.50024e-05	3.00049e-06	2.31784e-05
GOTERM_BP_FAT	GO:0034728	nucleosome organization	1.80891e-08	11	HIST2H3A, HIST1H2AC, HIST2H2AA3, HIST2H2AA4, HIST1H2BC, HIST1H2BD, HIST1H2BE, HIST1H2AG, HIST1H2AD, HIST2H3C, HIST1H2BO, HIST2H2BF, HIST1H3A, HIST1H2AH, HIST1H2AK, HIST3H2A, HIST1H2AJ, HIST1H3E, HIST3H2BB, HIST1H3H	0.617631	130	93	13528	12.3084	1.85593e-05	3.09324e-06	2.86738e-05
GOTERM_BP_FAT	GO:0006333	chromatin assembly or disassembly	3.36129e-08	12	HIST2H3A, HIST1H2AC, HIST2H2AA3, HIST2H2AA4, HIST1H2BC, HIST1H2BD, HIST1H2BE, HIST1H2AG, HIST1H2AD, HIST2H3C, HIST1H2BO, HIST2H2BF, HIST1H3A, HIST1H2AH, HIST1H2AK, HIST3H2A, HIRIP3, HIST1H2AJ, HIST1H3E, HIST3H2BB, HIST1H3H	0.673779	130	127	13528	9.83259	3.44863e-05	4.92668e-06	5.32811e-05
GOTERM_BP_FAT	GO:0006323	DNA packaging	1.64689e-07	11	HIST2H3A, HIST1H2AC, HIST2H2AA3, HIST2H2AA4, HIST1H2BC, HIST1H2BD, HIST1H2BE, HIST1H2AG, HIST1H2AD, HIST2H3C, HIST1H2BO, HIST2H2BF, HIST1H3A, HIST1H2AH, HIST1H2AK, HIST3H2A, HIST1H2AJ, HIST1H3E, HIST3H2BB, HIST1H3H	0.617631	130	117	13528	9.78356	0.000168957	2.11212e-05	0.000261055
GOTERM_BP_FAT	GO:0034621	cellular macromolecular complex subunit organization	2.80637e-07	17	XPO1, HIST2H2AA3, HIST1H2AC, HIST2H2AA4, HIST1H2AG, HIST1H2AD, MLH1, AHCTF1, CALR, HIST1H2BO, HIST3H2A, HIST3H2BB, HIST2H3A, HIST1H2BC, HIST1H2BD, HIST1H2BE, HIST2H3C, HIST2H2BF, HIST1H3A, HIST1H2AH, HIST1H2AK, HIST1H2AJ, HIST1H3E, STMN1, SNRPE, HIST1H3H	0.95452	130	357	13528	4.95531	0.000287892	3.19921e-05	0.000444848
GOTERM_BP_FAT	GO:0034622	cellular macromolecular complex assembly	3.54811e-07	16	XPO1, HIST2H2AA3, HIST1H2AC, HIST2H2AA4, HIST1H2AG, HIST1H2AD, MLH1, AHCTF1, CALR, HIST1H2BO, HIST3H2A, HIST3H2BB, HIST2H3A, HIST1H2BC, HIST1H2BD, HIST1H2BE, HIST2H3C, HIST2H2BF, HIST1H3A, HIST1H2AH, HIST1H2AK, HIST1H2AJ, HIST1H3E, SNRPE, HIST1H3H	0.898372	130	318	13528	5.2358	0.00036397	3.6403e-05	0.000562424
GOTERM_BP_FAT	GO:0022403	cell cycle phase	9.28897e-06	16	DBF4, MSH5, PIM1, MLH1, CCNG2, ATM, WEE1, PPM1D, NUMA1, CDKN2D, NPAT, SKA2, SETD8, TNKS, STMN1, BUB3	0.898372	130	414	13528	4.0217	0.00948526	0.000866037	0.0147233
GOTERM_BP_FAT	GO:0043933	macromolecular complex subunit organization	1.22595e-05	21	HIST1H2AC, HIST2H2AA3, XPO1, E2F3, HIST2H2AA4, HIST1H2AG, HIST1H2AD, MLH1, AHCTF1, CALR, HIST1H2BO, HIST3H2A, HIST3H2BB, HIST2H3A, HIST1H2BC, HIST1H2BD, HIST1H2BE, TP53, HIST2H3C, MED30, HIST2H2BF, HIST1H3A, HIST1H2AH, HIST1H2AK, HIST1H2AJ, HIST1H3E, STMN1, EIF2AK3, SNRPE, HIST1H3H	1.17911	130	710	13528	3.07788	0.0124996	0.00104765	0.0194313
GOTERM_BP_FAT	GO:0065003	macromolecular complex assembly	1.70383e-05	20	HIST1H2AC, XPO1, HIST2H2AA3, HIST2H2AA4, E2F3, HIST1H2AG, HIST1H2AD, MLH1, AHCTF1, CALR, HIST1H2BO, HIST3H2A, HIST3H2BB, HIST2H3A, HIST1H2BC, HIST1H2BD, HIST1H2BE, TP53, HIST2H3C, MED30, HIST2H2BF, HIST1H3A, HIST1H2AH, HIST1H2AK, HIST1H2AJ, HIST1H3E, EIF2AK3, SNRPE, HIST1H3H	1.12296	130	665	13528	3.12967	0.0173296	0.00134382	0.0270047
GOTERM_BP_FAT	GO:0006281	DNA repair	1.70929e-05	13	HMGB1, RPAIN, XPC, MSH3, APLF, C11ORF30, CDKN2D, MSH5, SFPQ, TP53, MLH1, RBM14, ATM	0.729927	130	284	13528	4.76338	0.0173846	0.00125189	0.0270912
GOTERM_BP_FAT	GO:0022402	cell cycle process	2.57654e-05	18	DBF4, MSH5, PIM1, TP53, MLH1, CALR, CCNG2, ATM, WEE1, NUMA1, PPM1D, CDKN2D, NPAT, SKA2, SETD8, TNKS, STMN1, BUB3	1.01067	130	565	13528	3.31523	0.0260893	0.00176082	0.0408339
GOTERM_BP_FAT	GO:0006974	response to DNA damage stimulus	5.65949e-05	14	HMGB1, MSH3, APLF, C11ORF30, MSH5, TP53, MLH1, ATM, XPC, RPAIN, UACA, SFPQ, CDKN2D, RBM14	0.786075	130	373	13528	3.9058	0.0564142	0.00362267	0.0896731
GOTERM_BP_FAT	GO:0006310	DNA recombination	6.38542e-05	8	HMGB1, RPAIN, MSH3, SFPQ, MSH5, MLH1, RBM14, ATM	0.449186	130	105	13528	7.9285	0.0634164	0.0038465	0.10117
GOTERM_BP_FAT	GO:0006259	DNA metabolic process	9.42259e-05	16	HMGB1, MSH3, APLF, C11ORF30, DBF4, MSH5, TP53, MLH1, ATM, TOP1, XPC, RPAIN, CDKN2D, SFPQ, RBM14, DNMT3B	0.898372	130	506	13528	3.29048	0.0921538	0.00535673	0.149257
GOTERM_BP_FAT	GO:0007049	cell cycle	0.00013657	20	E2F3, DBF4, MSH5, RBL1, PIM1, TP53, MLH1, CALR, CCNG2, ATM, WEE1, NUMA1, PPM1D, CDKN2D, NPAT, SKA2, SETD8, TNKS, STMN1, BUB3	1.12296	130	776	13528	2.682	0.130755	0.00734817	0.216264
GOTERM_BP_FAT	GO:0000278	mitotic cell cycle	0.000216205	13	DBF4, PIM1, CCNG2, WEE1, PPM1D, NUMA1, CDKN2D, NPAT, SKA2, SETD8, TNKS, STMN1, BUB3	0.729927	130	370	13528	3.65622	0.198965	0.0110312	0.342165
GOTERM_BP_FAT	GO:0033554	cellular response to stress	0.000319107	16	HMGB1, MSH3, APLF, C11ORF30, MSH5, TP53, MLH1, ATM, ATF4, XPC, RPAIN, UACA, CDKN2D, SFPQ, RBM14, EIF2AK3	0.898372	130	566	13528	2.94167	0.279245	0.0154722	0.504632
GOTERM_BP_FAT	GO:0051172	negative regulation of nitrogen compound metabolic process	0.00042754	15	HMGB1, MSH3, RBL1, TP53, MLH1, CALR, MXD3, GLA, PHB2, EED, POU2F1, SETD8, ID3, DNMT3B, AKIRIN2	0.842223	130	519	13528	3.00756	0.355158	0.0197456	0.675563
GOTERM_BP_FAT	GO:0006396	RNA processing	0.000718452	15	CSTF3, EXOSC6, EMG1, CWC15, MLH1, WBP11, HNRNPA1, HNRNPA3, CCDC76, SFPQ, LARP7, NOP58, LSM3, RBM14, SNRPE	0.842223	130	547	13528	2.85361	0.521642	0.0315522	1.13279
GOTERM_BP_FAT	GO:0051052	regulation of DNA metabolic process	0.000769884	7	MSH3, PIF1, TP53, MLH1, TNKS, ID3, CALR	0.393038	130	114	13528	6.38974	0.546249	0.0323891	1.21342
GOTERM_BP_FAT	GO:0016071	mRNA metabolic process	0.000822395	12	PAN2, HNRNPA3, CSTF3, DCP2, SFPQ, CWC15, MLH1, WBP11, LSM3, RBM14, HNRNPA1, SNRPE	0.673779	130	370	13528	3.37497	0.570067	0.0332013	1.29568
GOTERM_BP_FAT	GO:0045934	negative regulation of nucleobase, nucleoside, nucleotide and nucleic acid metabolic process	0.00120223	14	HMGB1, MSH3, PHB2, RBL1, POU2F1, EED, TP53, MLH1, SETD8, ID3, CALR, DNMT3B, MXD3, AKIRIN2	0.786075	130	512	13528	2.84543	0.708942	0.0463614	1.88879
GOTERM_BP_FAT	GO:0000279	M phase	0.00120386	11	NUMA1, MSH5, MLH1, TNKS, SETD8, SKA2, STMN1, CCNG2, ATM, BUB3, WEE1	0.617631	130	329	13528	3.47926	0.709427	0.0447423	1.89132
GOTERM_BP_FAT	GO:0009411	response to UV	0.00239515	5	UACA, RPAIN, XPC, CDKN2D, TP53	0.280741	130	59	13528	8.81877	0.914597	0.0841205	3.72986
GOTERM_BP_FAT	GO:0031327	negative regulation of cellular biosynthetic process	0.00269483	14	HMGB1, RBL1, TP53, CALR, MXD3, GLA, PHB2, EED, POU2F1, SETD8, ID3, DNMT3B, EIF2AK3, AKIRIN2	0.786075	130	561	13528	2.5969	0.937252	0.0910544	4.18726
GOTERM_BP_FAT	GO:0009314	response to radiation	0.00304333	8	PPM1D, UACA, RPAIN, XPC, CDKN2D, TP53, DNMT3B, ATM	0.449186	130	200	13528	4.16246	0.95616	0.0989914	4.7166
GOTERM_BP_FAT	GO:0009057	macromolecule catabolic process	0.00307172	17	PAN2, DZIP3, FBXL20, USP5, ENC1, MLH1, SOCS4, ATM, CNOT4, HSP90B1, XPC, DCP2, RNF5, YME1L1, PIAS1, BUB3, FBXO8	0.95452	130	781	13528	2.2651	0.957423	0.0968082	4.7596
GOTERM_BP_FAT	GO:0009890	negative regulation of biosynthetic process	0.00323119	14	HMGB1, RBL1, TP53, CALR, MXD3, GLA, PHB2, EED, POU2F1, SETD8, ID3, DNMT3B, EIF2AK3, AKIRIN2	0.786075	130	573	13528	2.54252	0.963868	0.0985654	5.00081
GOTERM_BP_FAT	GO:0006397	mRNA processing	0.00362255	10	HNRNPA3, CSTF3, SFPQ, CWC15, MLH1, WBP11, LSM3, RBM14, HNRNPA1, SNRPE	0.561482	130	321	13528	3.24179	0.97585	0.1067	5.59033
GOTERM_BP_FAT	GO:0008630	DNA damage response, signal transduction resulting in induction of apoptosis	0.00375039	4	UACA, TP53, MLH1, ATM	0.224593	130	33	13528	12.6135	0.978829	0.107194	5.78216
GOTERM_BP_FAT	GO:0044265	cellular macromolecule catabolic process	0.00378216	16	PAN2, DZIP3, FBXL20, USP5, ENC1, MLH1, SOCS4, ATM, CNOT4, HSP90B1, XPC, DCP2, RNF5, PIAS1, BUB3, FBXO8	0.898372	130	725	13528	2.29653	0.979511	0.105134	5.82978
GOTERM_BP_FAT	GO:0006913	nucleocytoplasmic transport	0.00379303	7	XPO1, RPAIN, TP53, NOP58, NUPL2, CALR, HNRNPA1	0.393038	130	156	13528	4.66943	0.979739	0.102648	5.84607
GOTERM_BP_FAT	GO:0051169	nuclear transport	0.00403692	7	XPO1, RPAIN, TP53, NOP58, NUPL2, CALR, HNRNPA1	0.393038	130	158	13528	4.61032	0.98424	0.106107	6.21078
GOTERM_BP_FAT	GO:0010605	negative regulation of macromolecule metabolic process	0.00423991	16	HMGB1, MSH3, RBL1, TP53, MLH1, CALR, MXD3, PHB2, EED, POU2F1, SETD8, ID3, DNMT3B, EIF2AK3, BUB3, AKIRIN2	0.898372	130	734	13528	2.26837	0.987214	0.108385	6.51334
GOTERM_BP_FAT	GO:0051726	regulation of cell cycle	0.00442579	10	XPO1, XPC, CDKN2D, PIM1, TP53, ID3, CALR, CCNG2, ATM, BUB3	0.561482	130	331	13528	3.14385	0.989443	0.11014	6.78958
GOTERM_BP_FAT	GO:0016481	negative regulation of transcription	0.0044444	12	HMGB1, PHB2, RBL1, POU2F1, EED, TP53, SETD8, ID3, CALR, DNMT3B, AKIRIN2, MXD3	0.673779	130	459	13528	2.72056	0.989643	0.107968	6.81719
GOTERM_BP_FAT	GO:0016568	chromatin modification	0.00472757	9	ENY2, C11ORF30, RBL1, EED, SETD8, RBM14, DNMT3B, KDM4D, BRD8	0.505334	130	274	13528	3.41808	0.992265	0.111824	7.23643
GOTERM_BP_FAT	GO:0008380	RNA splicing	0.00584297	9	HNRNPA3, CSTF3, SFPQ, CWC15, WBP11, LSM3, RBM14, HNRNPA1, SNRPE	0.505334	130	284	13528	3.29772	0.997552	0.133379	8.8707
GOTERM_BP_FAT	GO:0010558	negative regulation of macromolecule biosynthetic process	0.00602571	13	HMGB1, PHB2, RBL1, POU2F1, EED, TP53, SETD8, ID3, CALR, EIF2AK3, DNMT3B, AKIRIN2, MXD3	0.729927	130	547	13528	2.47313	0.997973	0.134295	9.13587
GOTERM_BP_FAT	GO:0042770	DNA damage response, signal transduction	0.0071415	5	UACA, XPC, TP53, MLH1, ATM	0.280741	130	80	13528	6.50385	0.99936	0.153906	10.7393
GOTERM_BP_FAT	GO:0052548	regulation of endopeptidase activity	0.00778379	5	UACA, CDKN2D, TP53, NRD1, EIF2AK3	0.280741	130	82	13528	6.34522	0.99967	0.163195	11.6502
GOTERM_BP_FAT	GO:0010629	negative regulation of gene expression	0.00877162	12	HMGB1, PHB2, RBL1, POU2F1, EED, TP53, SETD8, ID3, CALR, DNMT3B, AKIRIN2, MXD3	0.673779	130	504	13528	2.47766	0.999881	0.178406	13.0342
GOTERM_BP_FAT	GO:0052547	regulation of peptidase activity	0.00917989	5	UACA, CDKN2D, TP53, NRD1, EIF2AK3	0.280741	130	86	13528	6.05009	0.999922	0.18235	13.6003
GOTERM_BP_FAT	GO:0051028	mRNA transport	0.00955274	5	ENY2, XPO1, TNKS, NUPL2, HNRNPA1	0.280741	130	87	13528	5.98055	0.999947	0.185492	14.1142
GOTERM_BP_FAT	GO:0051170	nuclear import	0.00993531	5	XPO1, RPAIN, TP53, NOP58, HNRNPA1	0.280741	130	88	13528	5.91259	0.999964	0.188665	14.6386
GOTERM_BP_FAT	GO:0000075	cell cycle checkpoint	0.0111423	5	XPC, TP53, CCNG2, ATM, BUB3	0.280741	130	91	13528	5.71767	0.99999	0.205406	16.2733
GOTERM_BP_FAT	GO:0006611	protein export from nucleus	0.012493	3	XPO1, NUPL2, CALR	0.168445	130	18	13528	17.3436	0.999997	0.223464	18.0678
GOTERM_BP_FAT	GO:0051236	establishment of RNA localization	0.013831	5	ENY2, XPO1, TNKS, NUPL2, HNRNPA1	0.280741	130	97	13528	5.364	0.999999	0.240277	19.8099
GOTERM_BP_FAT	GO:0050658	RNA transport	0.013831	5	ENY2, XPO1, TNKS, NUPL2, HNRNPA1	0.280741	130	97	13528	5.364	0.999999	0.240277	19.8099
GOTERM_BP_FAT	GO:0050657	nucleic acid transport	0.013831	5	ENY2, XPO1, TNKS, NUPL2, HNRNPA1	0.280741	130	97	13528	5.364	0.999999	0.240277	19.8099
GOTERM_BP_FAT	GO:0044092	negative regulation of molecular function	0.0146678	9	GLA, PIF1, CDKN2D, PIM1, TP53, TNKS, ID3, SPRY4, BUB3	0.505334	130	334	13528	2.80405	1	0.248775	20.8818
GOTERM_BP_FAT	GO:0008629	induction of apoptosis by intracellular signals	0.0147528	4	UACA, TP53, MLH1, ATM	0.224593	130	54	13528	7.70826	1	0.246021	20.9899
GOTERM_BP_FAT	GO:0006403	RNA localization	0.015317	5	ENY2, XPO1, TNKS, NUPL2, HNRNPA1	0.280741	130	100	13528	5.20308	1	0.250196	21.7041
GOTERM_BP_FAT	GO:0030163	protein catabolic process	0.0156696	13	PAN2, HSP90B1, DZIP3, FBXL20, RNF5, USP5, ENC1, SOCS4, YME1L1, PIAS1, FBXO8, BUB3, CNOT4	0.729927	130	622	13528	2.17492	1	0.25126	22.1473
GOTERM_BP_FAT	GO:0000082	G1/S transition of mitotic cell cycle	0.0162626	4	DBF4, CDKN2D, PIM1, NPAT	0.224593	130	56	13528	7.43297	1	0.255568	22.8875
GOTERM_BP_FAT	GO:0051329	interphase of mitotic cell cycle	0.0169002	5	PPM1D, DBF4, CDKN2D, PIM1, NPAT	0.280741	130	103	13528	5.05153	1	0.260303	23.6759
GOTERM_BP_FAT	GO:0033043	regulation of organelle organization	0.0177176	7	XPO1, PIF1, RDX, TNKS, SKA2, DNMT3B, ATM	0.393038	130	217	13528	3.35682	1	0.267189	24.6756
GOTERM_BP_FAT	GO:0030518	steroid hormone receptor signaling pathway	0.0178562	4	MED30, PIAS1, CALR, RBM14	0.224593	130	58	13528	7.17666	1	0.265158	24.8439
GOTERM_BP_FAT	GO:0051325	interphase	0.0185824	5	PPM1D, DBF4, CDKN2D, PIM1, NPAT	0.280741	130	106	13528	4.90856	1	0.270568	25.7199
GOTERM_BP_FAT	GO:0051168	nuclear export	0.0195338	4	XPO1, NUPL2, CALR, HNRNPA1	0.224593	130	60	13528	6.93744	1	0.27852	26.8532
GOTERM_BP_FAT	GO:0043632	modification-dependent macromolecule catabolic process	0.0212721	12	PAN2, HSP90B1, DZIP3, FBXL20, RNF5, USP5, ENC1, SOCS4, PIAS1, FBXO8, BUB3, CNOT4	0.673779	130	574	13528	2.1755	1	0.295431	28.8821
GOTERM_BP_FAT	GO:0019941	modification-dependent protein catabolic process	0.0212721	12	PAN2, HSP90B1, DZIP3, FBXL20, RNF5, USP5, ENC1, SOCS4, PIAS1, FBXO8, BUB3, CNOT4	0.673779	130	574	13528	2.1755	1	0.295431	28.8821
GOTERM_BP_FAT	GO:0006275	regulation of DNA replication	0.0212956	4	TP53, TNKS, ID3, CALR	0.224593	130	62	13528	6.71365	1	0.291838	28.9091
GOTERM_BP_FAT	GO:0007131	reciprocal meiotic recombination	0.0217143	3	MSH5, MLH1, ATM	0.168445	130	24	13528	13.0077	1	0.292861	29.3897
GOTERM_BP_FAT	GO:0015931	nucleobase, nucleoside, nucleotide and nucleic acid transport	0.0229009	5	ENY2, XPO1, TNKS, NUPL2, HNRNPA1	0.280741	130	113	13528	4.60449	1	0.302424	30.7351
GOTERM_BP_FAT	GO:0046907	intracellular transport	0.0229772	13	XPO1, SLC25A14, RPAIN, BLOC1S3, RGPD1, TP53, NOP58, MYO9B, AP4M1, NUPL2, CALR, VPS26B, HNRNPA1	0.729927	130	657	13528	2.05906	1	0.299503	30.8209
GOTERM_BP_FAT	GO:0006298	mismatch repair	0.0234572	3	MSH3, MSH5, MLH1	0.168445	130	25	13528	12.4874	1	0.301028	31.3576
GOTERM_BP_FAT	GO:0009628	response to abiotic stimulus	0.0246232	9	PPM1D, UACA, RPAIN, XPC, HSPB6, CDKN2D, TP53, DNMT3B, ATM	0.505334	130	368	13528	2.54498	1	0.309762	32.6453
GOTERM_BP_FAT	GO:0051603	proteolysis involved in cellular protein catabolic process	0.0282785	12	PAN2, HSP90B1, DZIP3, FBXL20, RNF5, USP5, ENC1, SOCS4, PIAS1, FBXO8, BUB3, CNOT4	0.673779	130	600	13528	2.08123	1	0.343252	36.537
GOTERM_BP_FAT	GO:0051208	sequestering of calcium ion	0.0283375	2	HSP90B1, CALR	0.112296	130	3	13528	69.3744	1	0.339931	36.5981
GOTERM_BP_FAT	GO:0044257	cellular protein catabolic process	0.0291829	12	PAN2, HSP90B1, DZIP3, FBXL20, RNF5, USP5, ENC1, SOCS4, PIAS1, FBXO8, BUB3, CNOT4	0.673779	130	603	13528	2.07088	1	0.344296	37.4669
GOTERM_BP_FAT	GO:0033044	regulation of chromosome organization	0.0329811	3	PIF1, TNKS, DNMT3B	0.168445	130	30	13528	10.4062	1	0.375846	41.2343
GOTERM_BP_FAT	GO:0030522	intracellular receptor-mediated signaling pathway	0.0347999	4	MED30, PIAS1, CALR, RBM14	0.224593	130	75	13528	5.54995	1	0.388042	42.9621
GOTERM_BP_FAT	GO:0006260	DNA replication	0.0353763	6	HMGB1, TOP1, RPAIN, DBF4, CDKN2D, RBM14	0.336889	130	190	13528	3.28615	1	0.389035	43.4996
GOTERM_BP_FAT	GO:0043281	regulation of caspase activity	0.0396635	4	UACA, CDKN2D, TP53, EIF2AK3	0.224593	130	79	13528	5.26894	1	0.420949	47.3514
GOTERM_BP_FAT	GO:0034976	response to endoplasmic reticulum stress	0.0415023	3	ATF4, TP53, EIF2AK3	0.168445	130	34	13528	9.1819	1	0.43153	48.9268
GOTERM_BP_FAT	GO:0009416	response to light stimulus	0.043006	5	UACA, RPAIN, XPC, CDKN2D, TP53	0.280741	130	138	13528	3.77035	1	0.439103	50.1822
GOTERM_BP_FAT	GO:0000956	nuclear-transcribed mRNA catabolic process	0.0437486	3	PAN2, DCP2, MLH1	0.168445	130	35	13528	8.91956	1	0.440651	50.7915
GOTERM_BP_FAT	GO:0006606	protein import into nucleus	0.0489564	4	XPO1, RPAIN, TP53, NOP58	0.224593	130	86	13528	4.84007	1	0.474684	54.872
GOTERM_BP_FAT	GO:0051053	negative regulation of DNA metabolic process	0.0531669	3	MSH3, TP53, MLH1	0.168445	130	39	13528	8.00473	1	0.499431	57.9369
GOTERM_BP_FAT	GO:0006605	protein targeting	0.0549354	6	XPO1, RPAIN, TP53, NOP58, NUPL2, CALR	0.336889	130	215	13528	2.90404	1	0.506861	59.1652
GOTERM_BP_FAT	GO:0006364	rRNA processing	0.0576919	4	EXOSC6, EMG1, NOP58, WBP11	0.224593	130	92	13528	4.52441	1	0.520281	61.0128
GOTERM_BP_FAT	GO:0000377	RNA splicing, via transesterification reactions with bulged adenosine as nucleophile	0.0586557	5	HNRNPA3, CSTF3, CWC15, HNRNPA1, SNRPE	0.280741	130	153	13528	3.4007	1	0.522078	61.6401
GOTERM_BP_FAT	GO:0000398	nuclear mRNA splicing, via spliceosome	0.0586557	5	HNRNPA3, CSTF3, CWC15, HNRNPA1, SNRPE	0.280741	130	153	13528	3.4007	1	0.522078	61.6401
GOTERM_BP_FAT	GO:0000375	RNA splicing, via transesterification reactions	0.0586557	5	HNRNPA3, CSTF3, CWC15, HNRNPA1, SNRPE	0.280741	130	153	13528	3.4007	1	0.522078	61.6401
GOTERM_BP_FAT	GO:0007067	mitosis	0.059471	6	NUMA1, SETD8, SKA2, CCNG2, BUB3, WEE1	0.336889	130	220	13528	2.83804	1	0.522925	62.1634
GOTERM_BP_FAT	GO:0000280	nuclear division	0.059471	6	NUMA1, SETD8, SKA2, CCNG2, BUB3, WEE1	0.336889	130	220	13528	2.83804	1	0.522925	62.1634
GOTERM_BP_FAT	GO:0007127	meiosis I	0.0606569	3	MSH5, MLH1, ATM	0.168445	130	42	13528	7.43297	1	0.52599	62.9126
GOTERM_BP_FAT	GO:0034504	protein localization in nucleus	0.0607571	4	XPO1, RPAIN, TP53, NOP58	0.224593	130	94	13528	4.42815	1	0.522507	62.9752
GOTERM_BP_FAT	GO:0006350	transcription	0.0612032	28	ENY2, E2F3, CNOT3, AHCTF1, PTMA, CNOT4, MAMSTR, NPAT, POU2F1, EED, RUNX1, GTF3C2, AKIRIN2, BRD8, C11ORF30, RBL1, TP53, ARID3B, ZNF689, MXD3, ATF4, MED30, SFPQ, PHB2, SETD8, PIAS1, RBM14, KDM4D	1.57215	130	2101	13528	1.38683	1	0.521138	63.253
GOTERM_BP_FAT	GO:0007093	mitotic cell cycle checkpoint	0.0632296	3	TP53, ATM, BUB3	0.168445	130	43	13528	7.26011	1	0.529039	64.4904
GOTERM_BP_FAT	GO:0006402	mRNA catabolic process	0.0632296	3	PAN2, DCP2, MLH1	0.168445	130	43	13528	7.26011	1	0.529039	64.4904
GOTERM_BP_FAT	GO:0000087	M phase of mitotic cell cycle	0.0632497	6	NUMA1, SETD8, SKA2, CCNG2, BUB3, WEE1	0.336889	130	224	13528	2.78736	1	0.525199	64.5024
GOTERM_BP_FAT	GO:0016072	rRNA metabolic process	0.0638972	4	EXOSC6, EMG1, NOP58, WBP11	0.224593	130	96	13528	4.3359	1	0.525014	64.8894
GOTERM_BP_FAT	GO:0045910	negative regulation of DNA recombination	0.0648849	2	MSH3, MLH1	0.112296	130	7	13528	29.7319	1	0.526759	65.4721
GOTERM_BP_FAT	GO:0000090	mitotic anaphase	0.0648849	2	NUMA1, SKA2	0.112296	130	7	13528	29.7319	1	0.526759	65.4721
GOTERM_BP_FAT	GO:0051238	sequestering of metal ion	0.0648849	2	HSP90B1, CALR	0.112296	130	7	13528	29.7319	1	0.526759	65.4721
GOTERM_BP_FAT	GO:0042921	glucocorticoid receptor signaling pathway	0.0648849	2	CALR, RBM14	0.112296	130	7	13528	29.7319	1	0.526759	65.4721
GOTERM_BP_FAT	GO:0051095	regulation of helicase activity	0.0648849	2	MSH3, TP53	0.112296	130	7	13528	29.7319	1	0.526759	65.4721
GOTERM_BP_FAT	GO:0051322	anaphase	0.0648849	2	NUMA1, SKA2	0.112296	130	7	13528	29.7319	1	0.526759	65.4721
GOTERM_BP_FAT	GO:0048285	organelle fission	0.0681601	6	NUMA1, SETD8, SKA2, CCNG2, BUB3, WEE1	0.336889	130	229	13528	2.7265	1	0.54105	67.3399
GOTERM_BP_FAT	GO:0007051	spindle organization	0.0684834	3	MLH1, TNKS, STMN1	0.168445	130	45	13528	6.93744	1	0.538981	67.5191
GOTERM_BP_FAT	GO:0051321	meiotic cell cycle	0.0703981	4	NUMA1, MSH5, MLH1, ATM	0.224593	130	100	13528	4.16246	1	0.545423	68.5614
GOTERM_BP_FAT	GO:0031958	corticosteroid receptor signaling pathway	0.0738066	2	CALR, RBM14	0.112296	130	8	13528	26.0154	1	0.559319	70.3397
GOTERM_BP_FAT	GO:0045935	positive regulation of nucleobase, nucleoside, nucleotide and nucleic acid metabolic process	0.07475	11	ENY2, E2F3, ATF4, POU2F1, TP53, TNKS, PIAS1, CALR, RUNX1, RBM14, AKIRIN2	0.617631	130	624	13528	1.83442	1	0.560345	70.815
GOTERM_BP_FAT	GO:0000077	DNA damage checkpoint	0.0766216	3	XPC, TP53, ATM	0.168445	130	48	13528	6.50385	1	0.565943	71.7369
GOTERM_BP_FAT	GO:0043392	negative regulation of DNA binding	0.0850479	3	PIM1, TNKS, ID3	0.168445	130	51	13528	6.12127	1	0.601942	75.5595
GOTERM_BP_FAT	GO:0045893	positive regulation of transcription, DNA-dependent	0.0859187	9	ENY2, E2F3, ATF4, POU2F1, TP53, PIAS1, RUNX1, RBM14, AKIRIN2	0.505334	130	477	13528	1.96343	1	0.602164	75.9256
GOTERM_BP_FAT	GO:0006357	regulation of transcription from RNA polymerase II promoter	0.0869482	12	HMGB1, ATF4, RBL1, NPAT, POU2F1, TP53, ID3, CALR, RUNX1, RBM14, AKIRIN2, BRD8	0.673779	130	727	13528	1.71766	1	0.603086	76.3519
GOTERM_BP_FAT	GO:0051173	positive regulation of nitrogen compound metabolic process	0.0878241	11	ENY2, E2F3, ATF4, POU2F1, TP53, TNKS, PIAS1, CALR, RUNX1, RBM14, AKIRIN2	0.617631	130	644	13528	1.77745	1	0.603323	76.7089
GOTERM_BP_FAT	GO:0031570	DNA integrity checkpoint	0.0879168	3	XPC, TP53, ATM	0.168445	130	52	13528	6.00355	1	0.600151	76.7464
GOTERM_BP_FAT	GO:0051254	positive regulation of RNA metabolic process	0.0891208	9	ENY2, E2F3, ATF4, POU2F1, TP53, PIAS1, RUNX1, RBM14, AKIRIN2	0.505334	130	481	13528	1.9471	1	0.601833	77.2282
GOTERM_BP_FAT	GO:0006983	ER overload response	0.0913973	2	TP53, EIF2AK3	0.112296	130	10	13528	20.8123	1	0.608028	78.1138
GOTERM_BP_FAT	GO:0022613	ribonucleoprotein complex biogenesis	0.0934179	5	EXOSC6, EMG1, NOP58, WBP11, SNRPE	0.280741	130	180	13528	2.8906	1	0.61298	78.8727
GOTERM_BP_FAT	GO:0010557	positive regulation of macromolecule biosynthetic process	0.0948545	11	ENY2, E2F3, ATF4, POU2F1, TP53, TNKS, PIAS1, CALR, RUNX1, RBM14, AKIRIN2	0.617631	130	654	13528	1.75027	1	0.615424	79.3972
GOTERM_BP_FAT	GO:0034613	cellular protein localization	0.0982034	8	XPO1, RPAIN, TP53, NOP58, TNKS, AP4M1, NUPL2, CALR	0.449186	130	411	13528	2.02553	1	0.625431	80.5729
